# Supplementary material for: Prediction of Current and Future Distributions of Chalcophora detrita (Coleoptera: Buprestidae) Under Climate Change Scenarios
Source: Ecol Evol. 2025 Jan 16;15(1):e70693. doi: 10.1002/ece3.70693 (PMC11739133; doi:10.1002/ece3.70693)
Supplement: Supplementary file 1 — Appendix S1 [file ECE3-15-e70693-s003.xlsx]

## Sheet: filtered_env_data
scientific_name	longitude	latitude	Source
Chalcophora detrita	29.3248	38.0346	Unpublished data obtained by the authors from field studies
Chalcophora detrita	29.7223	39.1228	Unpublished data obtained by the authors from field studies
Chalcophora detrita	29.8324	38.3623	Unpublished data obtained by the authors from field studies
Chalcophora detrita	28.8071	37.8073	Unpublished data obtained by the authors from field studies
Chalcophora detrita	29.7561	38.2855	Unpublished data obtained by the authors from field studies
Chalcophora detrita	29.8717	39.6327	Unpublished data obtained by the authors from field studies
Chalcophora detrita	29.6257	39.0271	Unpublished data obtained by the authors from field studies
Chalcophora detrita	29.8295	38.42	Unpublished data obtained by the authors from field studies
Chalcophora detrita	29.178	39.2114	Unpublished data obtained by the authors from field studies
Chalcophora detrita	29.222	39.2515	Unpublished data obtained by the authors from field studies
Chalcophora detrita	29.3069	38.898	Unpublished data obtained by the authors from field studies
Chalcophora detrita	29.8597	38.9802	Unpublished data obtained by the authors from field studies
Chalcophora detrita	29.961	38.9982	Unpublished data obtained by the authors from field studies
Chalcophora detrita	28.8778	39.3183	Unpublished data obtained by the authors from field studies
Chalcophora detrita	29.6292	38.9593	Unpublished data obtained by the authors from field studies
Chalcophora detrita	29.6311	38.7542	Unpublished data obtained by the authors from field studies
Chalcophora detrita	28.3582	38.2642	Unpublished data obtained by the authors from field studies
Chalcophora detrita	26.2954	39.1535	https://observation.org/observation/311728898/
Chalcophora detrita	23.1234	38.6207	https://virtualcollections.naturalsciences.be/virtual-collections/entomology/coleoptera/buprestidae/chrysochroinae/chalcophora-detrita-detrita-klug-1829
Chalcophora detrita	35.9112	37.5301	Gürkan, 2011
Chalcophora detrita	36.7925	37.5019	Kanat, 2001
Chalcophora detrita	23.4286	38.7634	https://www.inaturalist.org/observations/7686196
Chalcophora detrita	23.7543	37.9404	https://www.inaturalist.org/observations/10851779
Chalcophora detrita	30.5581	36.5316	https://www.inaturalist.org/observations/11868399
Chalcophora detrita	27.4759	37.0757	https://www.inaturalist.org/observations/25995559
Chalcophora detrita	23.6156	39.981	https://www.inaturalist.org/observations/27445973
Chalcophora detrita	23.8727	38.1456	https://www.inaturalist.org/observations/42413269
Chalcophora detrita	27.532	36.9926	https://www.inaturalist.org/observations/46077387
Chalcophora detrita	10.7791	42.8362	https://www.inaturalist.org/observations/52812525
Chalcophora detrita	23.3664	40.0764	https://www.inaturalist.org/observations/57816235
Chalcophora detrita	28.1596	36.407	https://www.inaturalist.org/observations/69876941
Chalcophora detrita	28.6793	36.6968	https://www.inaturalist.org/observations/80114786
Chalcophora detrita	26.1328	38.3601	https://www.inaturalist.org/observations/82021377
Chalcophora detrita	11.1843	42.4566	https://www.inaturalist.org/observations/99860156, https://doi.org/10.15468/dl.w65vp4
Chalcophora detrita	27.9335	36.2697	https://www.inaturalist.org/observations/99968199
Chalcophora detrita	30.4727	36.3621	https://www.inaturalist.org/observations/102762913, https://doi.org/10.15468/dl.w65vp4
Chalcophora detrita	23.0541	37.8038	https://www.inaturalist.org/observations/108101379, https://doi.org/10.15468/dl.w65vp4
Chalcophora detrita	24.1921	41.1819	https://www.inaturalist.org/observations/109672007, https://doi.org/10.15468/dl.w65vp4
Chalcophora detrita	24.2619	41.2307	https://www.inaturalist.org/observations/109987681
Chalcophora detrita	27.8247	36.1979	https://www.inaturalist.org/observations/110554880
Chalcophora detrita	21.3744	38.1362	https://www.inaturalist.org/observations/118047545, https://doi.org/10.15468/dl.w65vp4
Chalcophora detrita	30.466	36.4302	https://www.inaturalist.org/observations/118190362
Chalcophora detrita	28.0114	39.5382	https://www.inaturalist.org/observations/118503676, https://doi.org/10.15468/dl.w65vp4
Chalcophora detrita	23.1975	38.6764	https://www.inaturalist.org/observations/119136455, https://doi.org/10.15468/dl.w65vp4
Chalcophora detrita	28.1164	36.2564	https://www.inaturalist.org/observations/120674079, https://doi.org/10.15468/dl.w65vp4
Chalcophora detrita	26.2213	41.119	https://www.inaturalist.org/observations/121237289
Chalcophora detrita	22.6659	37.8153	https://www.inaturalist.org/observations/121296557
Chalcophora detrita	29.2374	37.2245	https://www.inaturalist.org/observations/124075329, https://doi.org/10.15468/dl.w65vp4
Chalcophora detrita	26.2097	41.0243	https://www.inaturalist.org/observations/124151953
Chalcophora detrita	29.759	36.7642	https://www.inaturalist.org/observations/124593370, https://doi.org/10.15468/dl.w65vp4
Chalcophora detrita	30.5705	36.786	https://www.inaturalist.org/observations/129269336, https://doi.org/10.15468/dl.w65vp4
Chalcophora detrita	14.9975	40.2189	https://www.inaturalist.org/observations/129818611, https://doi.org/10.15468/dl.w65vp4
Chalcophora detrita	23.9803	40.1164	https://www.inaturalist.org/observations/130128574 , https://doi.org/10.15468/dl.w65vp4
Chalcophora detrita	23.8618	38.3059	https://www.inaturalist.org/observations/132814235
Chalcophora detrita	33.029	36.9568	https://www.inaturalist.org/observations/140646366, https://doi.org/10.15468/dl.w65vp4
Chalcophora detrita	29.156	36.5652	https://www.inaturalist.org/observations/142747450
Chalcophora detrita	28.2484	36.7835	https://www.inaturalist.org/observations/144976950, https://doi.org/10.15468/dl.w65vp4
Chalcophora detrita	27.049	38.3874	https://www.inaturalist.org/observations/156207478, https://doi.org/10.15468/dl.w65vp4
Chalcophora detrita	27.9619	36.1921	https://www.inaturalist.org/observations/160944274
Chalcophora detrita	30.502	36.8715	https://www.inaturalist.org/observations/161570026, https://doi.org/10.15468/dl.w65vp4
Chalcophora detrita	22.1734	38.1524	https://www.inaturalist.org/observations/163500920
Chalcophora detrita	23.4425	40.2961	https://www.inaturalist.org/observations/163940709
Chalcophora detrita	22.9174	37.9146	https://www.inaturalist.org/observations/163988091, https://doi.org/10.15468/dl.w65vp4
Chalcophora detrita	24.762	40.6197	https://www.inaturalist.org/observations/164818166
Chalcophora detrita	35.9076	35.6305	https://www.inaturalist.org/observations/166394164, https://doi.org/10.15468/dl.w65vp4
Chalcophora detrita	24.7509	40.6694	https://www.inaturalist.org/observations/170006349
Chalcophora detrita	30.7205	36.868	https://www.inaturalist.org/observations/170024045, https://doi.org/10.15468/dl.w65vp4
Chalcophora detrita	27.4341	37.9447	https://www.inaturalist.org/observations/170835063
Chalcophora detrita	24.0315	37.8606	https://www.inaturalist.org/observations/171906768, https://doi.org/10.15468/dl.w65vp4
Chalcophora detrita	28.6221	36.826	https://www.inaturalist.org/observations/172369691, https://doi.org/10.15468/dl.w65vp4
Chalcophora detrita	23.8666	40.531	https://www.inaturalist.org/observations/176401596, https://doi.org/10.15468/dl.w65vp4
Chalcophora detrita	23.7066	40.2214	https://www.inaturalist.org/observations/176636898, https://doi.org/10.15468/dl.w65vp4
Chalcophora detrita	21.4138	38.3969	https://www.inaturalist.org/observations/178823444, https://doi.org/10.15468/dl.w65vp4
Chalcophora detrita	23.0438	40.5922	https://www.inaturalist.org/observations/184352944
Chalcophora detrita	23.5877	39.9301	https://www.inaturalist.org/observations/184728386, https://doi.org/10.15468/dl.w65vp4
Chalcophora detrita	20.9042	37.744	https://www.inaturalist.org/observations/185265369, https://doi.org/10.15468/dl.w65vp4
Chalcophora detrita	36.1069	34.8394	https://www.inaturalist.org/observations/200995638, https://doi.org/10.15468/dl.w65vp4
Chalcophora detrita	24.1516	41.1451	https://www.inaturalist.org/observations/204899241
Chalcophora detrita	26.359	41.0384	https://www.inaturalist.org/observations/205807754
Chalcophora detrita	21.7784	38.3059	https://www.inaturalist.org/observations/207374635, https://doi.org/10.15468/dl.w65vp4
Chalcophora detrita	34.8975	36.7659	https://www.inaturalist.org/observations/208294358, https://doi.org/10.15468/dl.w65vp4
Chalcophora detrita	25.9636	38.4441	https://www.inaturalist.org/observations/209252219, https://doi.org/10.15468/dl.w65vp4
Chalcophora detrita	27.1828	38.2905	https://www.inaturalist.org/observations/209497950
Chalcophora detrita	21.6251	37.6466	https://www.inaturalist.org/observations/212212778
Chalcophora detrita	36.1141	38.0341	https://www.inaturalist.org/observations/214395375
Chalcophora detrita	35.6602	33.8873	https://www.inaturalist.org/observations/216886406
Chalcophora detrita	32.8333	36.1	https://doi.org/10.15468/dl.w65vp4
Chalcophora detrita	34.6	37.15	https://doi.org/10.15468/dl.w65vp4
Chalcophora detrita	34.7333	37.1333	https://doi.org/10.15468/dl.w65vp4
Chalcophora detrita	24.649	40.678	https://doi.org/10.15468/dl.w65vp4
Chalcophora detrita	30.4458	36.616	https://www.inaturalist.org/observations/97873987, https://doi.org/10.15468/dl.w65vp4
Chalcophora detrita	21.1086	37.88	https://www.inaturalist.org/observations/89446293
Chalcophora detrita	23.8729	39.1664	https://www.inaturalist.org/observations/80664683, https://doi.org/10.15468/dl.w65vp4
Chalcophora detrita	26.4679	39.1878	https://www.inaturalist.org/observations/79517394, https://doi.org/10.15468/dl.w65vp4
Chalcophora detrita	35.5689	33.861	https://www.inaturalist.org/observations/71459173, https://doi.org/10.15468/dl.w65vp4
Chalcophora detrita	23.9258	35.3434	https://www.inaturalist.org/observations/67567718, https://doi.org/10.15468/dl.w65vp4
Chalcophora detrita	24.0579	35.5327	https://www.inaturalist.org/observations/67567719, https://doi.org/10.15468/dl.w65vp4
Chalcophora detrita	27.5202	36.7076	https://www.inaturalist.org/observations/34533199, https://doi.org/10.15468/dl.w65vp4
Chalcophora detrita	23.3297	39.1929	https://www.inaturalist.org/observations/55015949, https://doi.org/10.15468/dl.w65vp4
Chalcophora detrita	23.7762	40.0974	https://www.inaturalist.org/observations/49336210, https://doi.org/10.15468/dl.w65vp4
Chalcophora detrita	32.635	37.288	https://doi.org/10.15468/dl.w65vp4
Chalcophora detrita	28.255	36.85	https://doi.org/10.15468/dl.w65vp4
Chalcophora detrita	28.09	36.31	https://doi.org/10.15468/dl.w65vp4
Chalcophora detrita	26.4791	38.5909	https://www.inaturalist.org/observations/46217853, https://doi.org/10.15468/dl.w65vp4
Chalcophora detrita	10.8331	42.7792	https://www.inaturalist.org/observations/42503514, https://doi.org/10.15468/dl.w65vp4
Chalcophora detrita	23.4829	37.3338	https://www.inaturalist.org/observations/38664925, https://doi.org/10.15468/dl.w65vp4
Chalcophora detrita	23.8021	40.1879	https://www.inaturalist.org/observations/16011007, https://doi.org/10.15468/dl.w65vp4
