# Supplementary material for: Prediction of Current and Future Distributions of Chalcophora detrita (Coleoptera: Buprestidae) Under Climate Change Scenarios
Source: Ecol Evol. 2025 Jan 16;15(1):e70693. doi: 10.1002/ece3.70693 (PMC11739133; doi:10.1002/ece3.70693)
Supplement: Supplementary file 3 — Appendix S3 [file ECE3-15-e70693-s001.xlsx]

## Sheet: Sheet1
Predictor set	fc	rm	tune.args	auc.train	cbi.train	auc.diff.avg	auc.diff.sd	auc.val.avg	auc.val.sd	cbi.val.avg	cbi.val.sd	or.10p.avg	or.10p.sd	or.mtp.avg	or.mtp.sd	AICc	delta.AICc	w.AIC	ncoef
Set 1	LQ	1.3	fc.LQ_rm.1.3	0.833354	0.961	0.0841196	0.0810375	0.819543	0.0957879	0.66325	0.298321	0.172009	0.274978	0.0277778	0.0555556	2825.79	10.423	0.00176307	6
Set 1	LQ	1	fc.LQ_rm.1	0.835466	0.948	0.0819239	0.0817552	0.81954	0.0946624	0.6265	0.344455	0.181268	0.272859	0.0277778	0.0555556	2826.13	10.7591	0.00149031	8
Set 1	LQ	0.9	fc.LQ_rm.0.9	0.83621	0.939	0.0813607	0.0818207	0.81952	0.0943342	0.6445	0.318961	0.181268	0.272859	0.0277778	0.0555556	2824.75	9.37753	0.00297363	8
Set 1	LQ	1.2	fc.LQ_rm.1.2	0.834115	0.958	0.0833848	0.0813045	0.819483	0.0954236	0.64975	0.310863	0.181268	0.272859	0.0277778	0.0555556	2823.95	8.58094	0.00442858	6
Set 1	LQ	1.1	fc.LQ_rm.1.1	0.834795	0.951	0.0826904	0.0815701	0.819475	0.095082	0.648	0.318757	0.181268	0.272859	0.0277778	0.0555556	2824.95	9.57952	0.00268798	7
Set 1	LQ	1.4	fc.LQ_rm.1.4	0.832894	0.963	0.0849584	0.0806368	0.819467	0.0961117	0.663	0.297782	0.172009	0.274978	0.0277778	0.0555556	2826.29	10.9234	0.00137283	6
Set 1	LQ	0.8	fc.LQ_rm.0.8	0.836832	0.936	0.0804174	0.0817913	0.819414	0.0937214	0.63075	0.323768	0.181268	0.272859	0.0277778	0.0555556	2823.61	8.23997	0.00525177	8
Set 1	LQ	1.5	fc.LQ_rm.1.5	0.832373	0.966	0.0856202	0.0804082	0.819362	0.0963747	0.6685	0.289899	0.172009	0.274978	0.0185185	0.037037	2824.73	9.35589	0.00300598	5
Set 1	LQ	0.5	fc.LQ_rm.0.5	0.838661	0.945	0.0793474	0.07483	0.819285	0.088844	0.633	0.288736	0.181268	0.272859	0.0277778	0.0555556	2820.46	5.08768	0.025399	8
Set 1	LQ	1.6	fc.LQ_rm.1.6	0.831966	0.961	0.0856112	0.0809152	0.819267	0.0966139	0.6705	0.279774	0.172009	0.274978	0.0185185	0.037037	2825.18	9.80908	0.0023965	5
Set 1	LQ	0.7	fc.LQ_rm.0.7	0.837512	0.94	0.0798662	0.0808469	0.819028	0.0927641	0.648	0.284077	0.181268	0.272859	0.0277778	0.0555556	2822.34	6.97409	0.00988981	8
Set 1	LQ	1.7	fc.LQ_rm.1.7	0.831907	0.96	0.0859952	0.0809618	0.818962	0.0968197	0.67275	0.276296	0.172009	0.274978	0.0185185	0.037037	2823.09	7.7166	0.00682266	4
Set 1	LQ	0.6	fc.LQ_rm.0.6	0.838019	0.945	0.080261	0.0784417	0.818786	0.091535	0.65025	0.250856	0.181268	0.272859	0.0277778	0.0555556	2821.52	6.15033	0.0149302	8
Set 1	LQ	1.8	fc.LQ_rm.1.8	0.831906	0.962	0.0863437	0.081081	0.818582	0.0970813	0.66775	0.28656	0.172009	0.274978	0.0185185	0.037037	2823.13	7.76452	0.00666114	4
Set 1	LQ	1.9	fc.LQ_rm.1.9	0.83191	0.96	0.0866611	0.0811271	0.818248	0.0973651	0.66725	0.280447	0.172009	0.274978	0.0185185	0.037037	2823.18	7.81442	0.00649698	4
Set 1	LQ	2	fc.LQ_rm.2	0.831909	0.962	0.0869222	0.0810279	0.818077	0.0975477	0.6675	0.280426	0.172009	0.274978	0.0185185	0.037037	2823.24	7.86628	0.00633069	4
Set 1	LQ	0.4	fc.LQ_rm.0.4	0.839001	0.944	0.0786924	0.0708515	0.817981	0.0857918	0.6685	0.243188	0.181268	0.272859	0.0277778	0.0555556	2822.1	6.73236	0.0111604	9
Set 1	LQ	2.1	fc.LQ_rm.2.1	0.831902	0.962	0.0871551	0.0808393	0.817937	0.0976204	0.68525	0.260536	0.172009	0.274978	0.0185185	0.037037	2823.29	7.92008	0.00616266	4
Set 1	LQHP	2.6	fc.LQHP_rm.2.6	0.850104	0.953	0.0932919	0.0565291	0.817932	0.0921128	0.7335	0.189527	0.209046	0.256788	0.037037	0.0740741	2815.37	0	0.32329	11
Set 1	LQHP	2.7	fc.LQHP_rm.2.7	0.849669	0.952	0.0927502	0.0582599	0.81792	0.092477	0.71675	0.215644	0.209046	0.256788	0.037037	0.0740741	2816.03	0.660443	0.232369	11
Set 1	LQHP	2.8	fc.LQHP_rm.2.8	0.849215	0.947	0.0924693	0.0600567	0.817911	0.0932036	0.72125	0.205644	0.209046	0.256788	0.037037	0.0740741	2821.93	6.55716	0.0121821	13
Set 1	LQHP	3	fc.LQHP_rm.3	0.848351	0.945	0.0917199	0.0631981	0.817852	0.0940962	0.7315	0.239812	0.209046	0.256788	0.037037	0.0740741	2828.67	13.2962	0.000419131	15
Set 1	LQ	2.2	fc.LQ_rm.2.2	0.8319	0.965	0.0873709	0.0806869	0.817805	0.0976981	0.67375	0.265915	0.172009	0.274978	0.0185185	0.037037	2823.35	7.97577	0.00599343	4
Set 1	LQHP	2.9	fc.LQHP_rm.2.9	0.848801	0.949	0.0920715	0.06158	0.817746	0.0935967	0.734	0.223638	0.209046	0.256788	0.037037	0.0740741	2819.88	4.51124	0.0338836	12
Set 1	LQHP	2.5	fc.LQHP_rm.2.5	0.850684	0.958	0.0938133	0.0550858	0.81772	0.0917523	0.72925	0.181707	0.209046	0.256788	0.037037	0.0740741	2833.27	17.9009	4.19234e-05	18
Set 1	LQ	2.3	fc.LQ_rm.2.3	0.831898	0.965	0.0875821	0.0805144	0.817646	0.0977617	0.681	0.265331	0.172009	0.274978	0.0185185	0.037037	2823.4	8.03333	0.0058234	4
Set 1	LQ	2.4	fc.LQ_rm.2.4	0.831896	0.964	0.0878151	0.0803118	0.817459	0.0978283	0.6915	0.25363	0.172009	0.274978	0.0185185	0.037037	2823.46	8.09274	0.00565298	4
Set 1	LQHP	2.4	fc.LQHP_rm.2.4	0.851448	0.952	0.0944718	0.0532592	0.817457	0.0912509	0.72625	0.186539	0.218305	0.250899	0.037037	0.0740741	2831.52	16.1511	0.00010056	18
Set 1	LQ	2.5	fc.LQ_rm.2.5	0.831891	0.964	0.0881069	0.0800782	0.817255	0.0979166	0.68825	0.249302	0.172009	0.274978	0.0185185	0.037037	2823.52	8.15396	0.00548255	4
Set 1	LQH	3.2	fc.LQH_rm.3.2	0.845635	0.942	0.0828094	0.068531	0.817198	0.0903006	0.743	0.192127	0.199786	0.263848	0.037037	0.0740741	2827.16	11.7881	0.000890919	12
Set 1	LQHP	3.2	fc.LQHP_rm.3.2	0.847122	0.941	0.0918221	0.0650418	0.817111	0.0948691	0.7275	0.243111	0.209046	0.256788	0.037037	0.0740741	2825	9.63036	0.00262051	13
Set 1	LQHP	2.3	fc.LQHP_rm.2.3	0.852237	0.952	0.0950873	0.0516388	0.81711	0.0908747	0.74175	0.17565	0.218305	0.250899	0.037037	0.0740741	2829.89	14.5213	0.000227159	18
Set 1	LQHP	3.1	fc.LQHP_rm.3.1	0.84747	0.94	0.0919455	0.0640617	0.817085	0.0945539	0.729	0.244484	0.209046	0.256788	0.037037	0.0740741	2832.7	17.3281	5.58282e-05	16
Set 1	LQH	3.4	fc.LQH_rm.3.4	0.844763	0.941	0.0824219	0.0710573	0.817073	0.0913179	0.736	0.186514	0.199786	0.263848	0.037037	0.0740741	2828.41	13.0437	0.000475542	12
Set 1	LQ	2.6	fc.LQ_rm.2.6	0.831877	0.964	0.0883661	0.0798548	0.817067	0.0979944	0.689	0.249203	0.172009	0.274978	0.0185185	0.037037	2823.59	8.21697	0.00531251	4
Set 1	LQH	2.9	fc.LQH_rm.2.9	0.846917	0.938	0.0840959	0.0644777	0.817064	0.0891222	0.735	0.180671	0.199786	0.263848	0.037037	0.0740741	2827.81	12.4379	0.000643779	13
Set 1	LQH	3.1	fc.LQH_rm.3.1	0.846074	0.942	0.0833145	0.0672857	0.81706	0.0899814	0.72175	0.199807	0.199786	0.263848	0.037037	0.0740741	2826.42	11.0484	0.00128965	12
Set 1	LQH	3.3	fc.LQH_rm.3.3	0.845205	0.942	0.0827021	0.0697147	0.817037	0.0908566	0.7375	0.188762	0.199786	0.263848	0.037037	0.0740741	2825.19	9.82263	0.00238032	11
Set 1	LQH	3	fc.LQH_rm.3	0.846567	0.937	0.0837616	0.0659804	0.816993	0.0896358	0.73725	0.172583	0.199786	0.263848	0.037037	0.0740741	2825.63	10.2564	0.00191625	12
Set 1	LQHP	3.3	fc.LQHP_rm.3.3	0.846741	0.951	0.0917893	0.0659692	0.816964	0.0951979	0.7365	0.224566	0.209046	0.256788	0.037037	0.0740741	2820.51	5.14496	0.0246819	11
Set 1	LQ	2.7	fc.LQ_rm.2.7	0.831871	0.962	0.0886499	0.0796057	0.816855	0.0980788	0.6865	0.247604	0.172009	0.274978	0.0185185	0.037037	2823.65	8.28176	0.00514317	4
Set 1	LQH	3.5	fc.LQH_rm.3.5	0.844261	0.939	0.0831366	0.0713772	0.816844	0.0919482	0.7365	0.182381	0.199786	0.263848	0.037037	0.0740741	2826.52	11.1549	0.00122272	11
Set 1	LQHP	3.4	fc.LQHP_rm.3.4	0.8462	0.952	0.0918593	0.0670261	0.816721	0.0956531	0.71425	0.248006	0.209046	0.256788	0.037037	0.0740741	2823.91	8.53642	0.00452826	12
Set 1	LQH	2.8	fc.LQH_rm.2.8	0.847423	0.939	0.0848612	0.0632767	0.816702	0.0890584	0.73375	0.179409	0.190171	0.245592	0.037037	0.0740741	2832.24	16.8696	7.02124e-05	15
Set 1	LQH	3.6	fc.LQH_rm.3.6	0.843801	0.94	0.0839478	0.0713052	0.81667	0.0924556	0.73225	0.205024	0.199786	0.263848	0.037037	0.0740741	2827.3	11.9332	0.000828575	11
Set 1	LQH	2.7	fc.LQH_rm.2.7	0.847821	0.936	0.0853159	0.0612834	0.816657	0.0884422	0.728	0.18176	0.180556	0.227497	0.037037	0.0740741	2829.09	13.7174	0.000339549	14
Set 1	LQHP	3.5	fc.LQHP_rm.3.5	0.845576	0.948	0.0918846	0.0679427	0.816617	0.0961204	0.70825	0.239518	0.209046	0.256788	0.037037	0.0740741	2819.93	4.55815	0.033098	10
Set 1	LQ	2.8	fc.LQ_rm.2.8	0.831875	0.964	0.0889141	0.0794188	0.81661	0.0981769	0.6895	0.246216	0.172009	0.274978	0.0185185	0.037037	2823.72	8.34827	0.00497495	4
Set 1	LQ	2.9	fc.LQ_rm.2.9	0.831866	0.963	0.089048	0.0793223	0.816578	0.0982298	0.687	0.247102	0.172009	0.274978	0.0185185	0.037037	2823.79	8.41647	0.00480815	4
Set 1	LQHP	3.6	fc.LQHP_rm.3.6	0.845074	0.948	0.0915863	0.0693981	0.816573	0.0965924	0.71425	0.248397	0.209046	0.256788	0.037037	0.0740741	2823.12	7.74725	0.00671891	11
Set 1	LQ	3.2	fc.LQ_rm.3.2	0.831861	0.965	0.0893121	0.0792279	0.816565	0.0983785	0.698	0.248347	0.172009	0.274978	0.0185185	0.037037	2824	8.63123	0.00431861	4
Set 1	LQ	3	fc.LQ_rm.3	0.831871	0.966	0.0891262	0.0792977	0.816565	0.0982739	0.69775	0.236793	0.172009	0.274978	0.0185185	0.037037	2823.86	8.48642	0.00464289	4
Set 1	LQ	3.4	fc.LQ_rm.3.4	0.83185	0.965	0.0894945	0.0791532	0.816564	0.0984775	0.70775	0.237696	0.172009	0.274978	0.0185185	0.037037	2824.15	8.78253	0.00400396	4
Set 1	LQ	3.3	fc.LQ_rm.3.3	0.831856	0.965	0.0893935	0.0792008	0.81656	0.0984204	0.7035	0.24769	0.172009	0.274978	0.0185185	0.037037	2824.08	8.70608	0.00415998	4
Set 1	LQ	3.1	fc.LQ_rm.3.1	0.831867	0.965	0.0892214	0.0792744	0.816556	0.0983297	0.69675	0.243536	0.172009	0.274978	0.0185185	0.037037	2823.93	8.558	0.00447967	4
Set 1	LQ	3.5	fc.LQ_rm.3.5	0.831836	0.966	0.0895733	0.0791198	0.816547	0.0985195	0.70325	0.234467	0.172009	0.274978	0.0185185	0.037037	2824.23	8.86055	0.00385078	4
Set 1	LQH	2.6	fc.LQH_rm.2.6	0.84821	0.936	0.0860015	0.0598395	0.816544	0.0882445	0.7315	0.167383	0.180556	0.227497	0.037037	0.0740741	2836.74	21.3745	7.3821e-06	17
Set 1	LQ	3.6	fc.LQ_rm.3.6	0.831823	0.967	0.0896478	0.0790996	0.816528	0.0985618	0.70375	0.22978	0.172009	0.274978	0.0185185	0.037037	2824.31	8.94013	0.00370056	4
Set 1	H	5	fc.H_rm.5	0.842071	0.966	0.101204	0.0515328	0.816513	0.096437	0.61825	0.241066	0.198362	0.195689	0.0462963	0.0925926	2889.1	73.7346	3.1502e-17	25
Set 1	LQ	3.7	fc.LQ_rm.3.7	0.83181	0.966	0.0897125	0.0790837	0.816499	0.0986038	0.71075	0.232098	0.172009	0.274978	0.0185185	0.037037	2824.39	9.02123	0.0035535	4
Set 1	LQ	3.8	fc.LQ_rm.3.8	0.831756	0.967	0.0898147	0.0790373	0.816489	0.0986501	0.71425	0.229382	0.172009	0.274978	0.0185185	0.037037	2826.72	11.3458	0.00111142	5
Set 1	LQ	3.9	fc.LQ_rm.3.9	0.831578	0.967	0.0898929	0.0790109	0.816465	0.0987002	0.705	0.246593	0.172009	0.274978	0.0185185	0.037037	2826.98	11.6111	0.000973348	5
Set 1	LQ	4	fc.LQ_rm.4	0.831458	0.966	0.0899587	0.0789839	0.816438	0.0987308	0.70425	0.238202	0.172009	0.274978	0.0185185	0.037037	2827.17	11.7982	0.000886425	5
Set 1	LQ	4.1	fc.LQ_rm.4.1	0.83125	0.964	0.0900243	0.0789775	0.816399	0.0987737	0.71375	0.23357	0.172009	0.274978	0.0185185	0.037037	2827.46	12.0868	0.000767313	5
Set 1	LQ	4.2	fc.LQ_rm.4.2	0.831097	0.964	0.0900889	0.0789546	0.816375	0.0988038	0.7085	0.238303	0.172009	0.274978	0.0185185	0.037037	2827.68	12.3118	0.000685692	5
Set 1	LQH	2.5	fc.LQH_rm.2.5	0.84864	0.938	0.0864298	0.0581803	0.816372	0.0877107	0.71625	0.164696	0.180556	0.227497	0.037037	0.0740741	2827.55	12.1836	0.000731073	14
Set 1	LQHP	3.7	fc.LQHP_rm.3.7	0.844384	0.949	0.0916554	0.0704387	0.816367	0.0971208	0.71475	0.26715	0.209046	0.256788	0.037037	0.0740741	2826.81	11.4416	0.00105947	12
Set 1	LQ	4.3	fc.LQ_rm.4.3	0.83093	0.964	0.0901539	0.078933	0.816339	0.0988361	0.7125	0.241134	0.172009	0.274978	0.0185185	0.037037	2827.91	12.539	0.000612052	5
Set 1	LQ	0.3	fc.LQ_rm.0.3	0.839417	0.936	0.078529	0.0655298	0.816336	0.082234	0.71325	0.206719	0.190527	0.265178	0.0277778	0.0555556	2823.65	8.28427	0.00513671	10
Set 1	LQ	4.4	fc.LQ_rm.4.4	0.830766	0.962	0.0902266	0.0789104	0.816326	0.0988756	0.70425	0.248893	0.172009	0.274978	0.0185185	0.037037	2828.16	12.7919	0.000539333	5
Set 1	LQ	4.5	fc.LQ_rm.4.5	0.830634	0.961	0.0902889	0.0788888	0.816293	0.0989067	0.70625	0.245175	0.172009	0.274978	0.0185185	0.037037	2828.39	13.0246	0.000480098	5
Set 1	LQHP	2.2	fc.LQHP_rm.2.2	0.853066	0.953	0.0965852	0.0501292	0.816291	0.0911359	0.74575	0.170173	0.227564	0.246265	0.037037	0.0740741	2822.22	6.84663	0.0105406	16
Set 1	LQHP	3.8	fc.LQHP_rm.3.8	0.843957	0.948	0.0915294	0.0719603	0.816289	0.0977425	0.70725	0.267775	0.209046	0.256788	0.037037	0.0740741	2824.96	9.5935	0.00266925	11
Set 1	LQH	3.7	fc.LQH_rm.3.7	0.843323	0.941	0.084944	0.0710273	0.81628	0.0930053	0.73075	0.208069	0.199786	0.263848	0.037037	0.0740741	2828.05	12.6833	0.000569434	11
Set 1	LQ	4.6	fc.LQ_rm.4.6	0.830485	0.962	0.0903659	0.0788673	0.816259	0.0989494	0.7145	0.235803	0.172009	0.274978	0.0185185	0.037037	2828.65	13.2816	0.000422208	5
Set 1	LQHP	4	fc.LQHP_rm.4	0.842943	0.946	0.0910828	0.0741755	0.816231	0.0984379	0.7005	0.254111	0.209046	0.256788	0.037037	0.0740741	2824.28	8.90677	0.0037628	10
Set 1	LQ	4.7	fc.LQ_rm.4.7	0.830339	0.96	0.0904745	0.078866	0.816228	0.0990543	0.7035	0.251505	0.172009	0.274978	0.0185185	0.037037	2828.89	13.5248	0.000373862	5
Set 1	LQHP	3.9	fc.LQHP_rm.3.9	0.84346	0.945	0.0912949	0.0730155	0.816189	0.0980662	0.709	0.261469	0.209046	0.256788	0.037037	0.0740741	2825.84	10.469	0.00172296	11
Set 1	LQ	4.8	fc.LQ_rm.4.8	0.830191	0.959	0.0905901	0.0788773	0.81615	0.0991552	0.7065	0.247026	0.172009	0.274978	0.0185185	0.037037	2829.14	13.7723	0.000330356	5
Set 1	LQH	2.4	fc.LQH_rm.2.4	0.84911	0.937	0.0871907	0.0563774	0.816085	0.0873509	0.7115	0.178012	0.180556	0.227497	0.037037	0.0740741	2829.46	14.088	0.000282118	15
Set 1	LQHP	4.1	fc.LQHP_rm.4.1	0.842393	0.933	0.0910245	0.075411	0.816077	0.0989627	0.70325	0.246865	0.199786	0.263848	0.037037	0.0740741	2825.13	9.76273	0.00245269	10
Set 1	LQ	4.9	fc.LQ_rm.4.9	0.829981	0.96	0.0907258	0.0788926	0.816068	0.0992452	0.71275	0.230828	0.172009	0.274978	0.0185185	0.037037	2829.46	14.0913	0.000281647	5
Set 1	H	4.9	fc.H_rm.4.9	0.842555	0.962	0.100703	0.0520296	0.816062	0.096386	0.6105	0.270799	0.188746	0.18139	0.0462963	0.0925926	2936.63	121.258	1.50923e-27	37
Set 1	LQHP	2.1	fc.LQHP_rm.2.1	0.853574	0.953	0.0972571	0.0489564	0.816059	0.0910072	0.73675	0.147394	0.236823	0.244833	0.0462963	0.0925926	2823.92	8.55186	0.00449345	17
Set 1	LQHP	4.6	fc.LQHP_rm.4.6	0.840128	0.936	0.0909522	0.078813	0.815982	0.100281	0.68675	0.273862	0.199786	0.263848	0.037037	0.0740741	2826.16	10.7938	0.00146471	9
Set 1	LQHP	4.7	fc.LQHP_rm.4.7	0.839786	0.933	0.091675	0.0779774	0.815981	0.100347	0.6845	0.257087	0.199786	0.263848	0.037037	0.0740741	2824.27	8.89786	0.00377961	8
Set 1	LQH	2.3	fc.LQH_rm.2.3	0.849622	0.934	0.087708	0.0544123	0.81597	0.0868026	0.70675	0.181707	0.180556	0.227497	0.037037	0.0740741	2836.82	21.4501	7.10814e-06	18
Set 1	LQ	5	fc.LQ_rm.5	0.829905	0.962	0.0908737	0.0789454	0.815968	0.0993586	0.7215	0.229867	0.172009	0.274978	0.0185185	0.037037	2829.63	14.259	0.000258988	5
Set 1	LQHP	4.9	fc.LQHP_rm.4.9	0.839145	0.943	0.0927301	0.077146	0.815962	0.100485	0.6665	0.279941	0.199786	0.263848	0.037037	0.0740741	2827.77	12.4043	0.00065469	9
Set 1	LQHP	4.8	fc.LQHP_rm.4.8	0.839425	0.937	0.0923009	0.077446	0.815929	0.10043	0.69	0.260951	0.199786	0.263848	0.037037	0.0740741	2824.79	9.42238	0.00290769	8
Set 1	LQHP	5	fc.LQHP_rm.5	0.838651	0.938	0.0931305	0.0766228	0.815904	0.100416	0.66625	0.277703	0.199786	0.263848	0.037037	0.0740741	2828.44	13.0703	0.000469262	9
Set 1	LQHP	4.2	fc.LQHP_rm.4.2	0.842005	0.936	0.0909581	0.0766241	0.815897	0.0994458	0.6995	0.25718	0.199786	0.263848	0.037037	0.0740741	2825.84	10.4699	0.00172217	10
Set 1	LQHP	4.5	fc.LQHP_rm.4.5	0.840482	0.923	0.0905139	0.0792507	0.815887	0.100225	0.695	0.268317	0.199786	0.263848	0.037037	0.0740741	2823.28	7.90793	0.00620023	8
Set 1	LQH	3.8	fc.LQH_rm.3.8	0.842977	0.94	0.0857434	0.0712937	0.815874	0.0936635	0.72125	0.2209	0.199786	0.263848	0.037037	0.0740741	2831.1	15.727	0.000124312	12
Set 1	LQHP	4.3	fc.LQHP_rm.4.3	0.841405	0.931	0.0909697	0.0778571	0.815824	0.0999984	0.7005	0.254996	0.199786	0.263848	0.037037	0.0740741	2826.87	11.4987	0.00102963	10
Set 1	LQHP	4.4	fc.LQHP_rm.4.4	0.840967	0.926	0.0906664	0.0788186	0.815784	0.10021	0.699	0.26358	0.199786	0.263848	0.037037	0.0740741	2825.01	9.63771	0.0026109	9
Set 1	LQH	3.9	fc.LQH_rm.3.9	0.842456	0.943	0.0862825	0.0714117	0.815769	0.0940705	0.71675	0.218109	0.199786	0.263848	0.037037	0.0740741	2829.4	14.0293	0.000290521	11
Set 1	H	4.8	fc.H_rm.4.8	0.843047	0.958	0.100663	0.0532369	0.81569	0.0966212	0.60625	0.262251	0.188746	0.18139	0.0462963	0.0925926	2926.28	110.908	2.66768e-25	35
Set 1	LQH	2.2	fc.LQH_rm.2.2	0.849999	0.939	0.0886759	0.0520836	0.815408	0.0863914	0.7165	0.175356	0.180556	0.227497	0.037037	0.0740741	2841.69	26.3161	6.23907e-07	20
Set 1	LQH	4	fc.LQH_rm.4	0.842056	0.94	0.086978	0.0714693	0.815397	0.094567	0.71925	0.21588	0.199786	0.263848	0.037037	0.0740741	2824.97	9.60169	0.00265835	9
Set 1	H	4.7	fc.H_rm.4.7	0.84338	0.956	0.100499	0.0539801	0.815291	0.0965864	0.60875	0.242003	0.188746	0.18139	0.0462963	0.0925926	2996.81	181.443	1.28725e-40	48
Set 1	H	4.6	fc.H_rm.4.6	0.84378	0.946	0.0999832	0.0543028	0.815221	0.0964901	0.617	0.233019	0.198362	0.195689	0.0462963	0.0925926	2964.63	149.265	1.25078e-33	43
Set 1	LQH	4.1	fc.LQH_rm.4.1	0.841714	0.94	0.0877308	0.0714584	0.81505	0.0950735	0.7115	0.215571	0.199786	0.263848	0.037037	0.0740741	2827.72	12.3529	0.00067173	10
Set 1	LQHP	2	fc.LQHP_rm.2	0.854015	0.951	0.0988113	0.0477862	0.815004	0.0912195	0.756	0.145673	0.246083	0.241032	0.0462963	0.0925926	2828.79	13.4213	0.000393735	19
Set 1	LQH	4.2	fc.LQH_rm.4.2	0.841368	0.937	0.0885357	0.0715678	0.814713	0.0956996	0.7115	0.218108	0.199786	0.263848	0.037037	0.0740741	2830.64	15.271	0.000156146	11
Set 1	LQH	2.1	fc.LQH_rm.2.1	0.850417	0.939	0.0898431	0.050004	0.814713	0.0862276	0.69675	0.176532	0.180556	0.227497	0.037037	0.0740741	2837.63	22.2577	4.74671e-06	19
Set 1	H	4.5	fc.H_rm.4.5	0.844163	0.94	0.0996862	0.0551854	0.814681	0.0965116	0.61175	0.238069	0.198362	0.195689	0.0462963	0.0925926	2947.22	131.846	7.58032e-30	40
Set 1	LQHP	1.9	fc.LQHP_rm.1.9	0.854496	0.949	0.0994894	0.047413	0.814664	0.09124	0.753	0.135477	0.255342	0.238612	0.0462963	0.0925926	2830.85	15.4827	0.000140466	20
Set 1	LQHP	0.6	fc.LQHP_rm.0.6	0.87175	0.939	0.102657	0.044868	0.814588	0.0873115	0.72025	0.189222	0.253917	0.182048	0.0462963	0.07011	2907.76	92.3874	2.80492e-21	45
Set 1	LQHP	0.7	fc.LQHP_rm.0.7	0.870706	0.959	0.102312	0.0435385	0.814507	0.0873085	0.7495	0.137854	0.263533	0.194547	0.0555556	0.0881658	2892.27	76.904	6.45789e-18	42
Set 1	H	4.4	fc.H_rm.4.4	0.844447	0.938	0.0995529	0.0559198	0.814337	0.0965434	0.6145	0.247791	0.198362	0.195689	0.0462963	0.0925926	2946.19	130.823	1.26418e-29	40
Set 1	LQH	4.3	fc.LQH_rm.4.3	0.840775	0.941	0.0894365	0.071665	0.814304	0.0964038	0.70675	0.243871	0.199786	0.263848	0.037037	0.0740741	2836.66	21.2859	7.71639e-06	13
Set 1	H	4.3	fc.H_rm.4.3	0.844712	0.936	0.0994911	0.0565979	0.814198	0.0966655	0.61225	0.246558	0.198362	0.195689	0.0462963	0.0925926	2945.24	129.873	2.03209e-29	40
Set 1	LQH	4.4	fc.LQH_rm.4.4	0.84056	0.942	0.0900539	0.0717124	0.814129	0.0968671	0.70475	0.229372	0.199786	0.263848	0.037037	0.0740741	2831.75	16.3793	8.97157e-05	11
Set 1	LQHP	1.8	fc.LQHP_rm.1.8	0.854932	0.952	0.100401	0.0460955	0.814	0.0910186	0.75325	0.130699	0.255342	0.238612	0.0462963	0.0925926	2846.2	30.8268	6.54092e-08	25
Set 1	LQH	4.5	fc.LQH_rm.4.5	0.840109	0.934	0.0908723	0.0717647	0.813871	0.0975085	0.70325	0.242394	0.190527	0.271987	0.037037	0.0740741	2829.92	14.5543	0.000223448	10
Set 1	H	4.2	fc.H_rm.4.2	0.845109	0.929	0.0991689	0.0571668	0.813828	0.0966492	0.621	0.226535	0.207977	0.210775	0.0462963	0.0925926	2966.33	150.959	5.36109e-34	44
Set 1	LQH	4.6	fc.LQH_rm.4.6	0.839864	0.934	0.091533	0.0718491	0.813583	0.0980357	0.69775	0.241278	0.190527	0.271987	0.037037	0.0740741	2827.84	12.4656	0.000634912	9
Set 1	H	4.1	fc.H_rm.4.1	0.845409	0.93	0.098914	0.0577161	0.81357	0.0966324	0.60825	0.23412	0.207977	0.210775	0.0462963	0.0925926	3044.38	229.007	6.04391e-51	55
Set 1	LQHP	1.7	fc.LQHP_rm.1.7	0.855744	0.953	0.101176	0.0442896	0.813558	0.0905606	0.75725	0.126468	0.245726	0.221495	0.0462963	0.0925926	2848.2	32.8305	2.40186e-08	26
Set 1	LQH	2	fc.LQH_rm.2	0.8508	0.937	0.0912321	0.0479695	0.81354	0.0861737	0.69	0.169411	0.208333	0.214567	0.037037	0.0740741	2836.56	21.1856	8.11342e-06	19
Set 1	H	4	fc.H_rm.4	0.845855	0.93	0.098713	0.0582652	0.813453	0.0966383	0.62125	0.219926	0.207977	0.210775	0.0462963	0.0925926	3011	195.63	1.06944e-43	51
Set 1	LQHP	0.8	fc.LQHP_rm.0.8	0.86752	0.974	0.10313	0.0417137	0.813395	0.087399	0.7625	0.153956	0.263533	0.194547	0.0648148	0.106381	2914.78	99.409	8.37912e-23	45
Set 1	H	3.9	fc.H_rm.3.9	0.846223	0.928	0.0982207	0.0594813	0.813169	0.096609	0.62675	0.204081	0.207977	0.210775	0.0462963	0.0925926	2988.68	173.307	7.52469e-39	48
Set 1	LQH	4.7	fc.LQH_rm.4.7	0.839505	0.935	0.0923864	0.0718077	0.813154	0.0986327	0.7055	0.236624	0.190527	0.271987	0.037037	0.0740741	2828.34	12.9714	0.000493057	9
Set 1	LQHP	1.6	fc.LQHP_rm.1.6	0.857222	0.956	0.101995	0.0435634	0.813072	0.0905691	0.78925	0.097541	0.245726	0.221495	0.0462963	0.0925926	2845.27	29.8967	1.04138e-07	26
Set 1	LQ	0.2	fc.LQ_rm.0.2	0.839677	0.939	0.0798243	0.0594719	0.812956	0.0787093	0.79775	0.194136	0.209046	0.256788	0.037037	0.0740741	2820.02	4.64692	0.0316611	9
Set 1	H	3.8	fc.H_rm.3.8	0.846846	0.928	0.0979086	0.0604381	0.812899	0.0966479	0.6345	0.188444	0.207977	0.210775	0.0462963	0.0925926	3079.06	263.688	1.78008e-58	59
Set 1	LQH	4.8	fc.LQH_rm.4.8	0.839184	0.936	0.0929327	0.0721056	0.812895	0.0991692	0.7205	0.232639	0.190527	0.271987	0.037037	0.0740741	2826.48	11.1127	0.00124882	8
Set 1	LQHP	1.5	fc.LQHP_rm.1.5	0.858051	0.956	0.102789	0.0425849	0.812649	0.0902384	0.80025	0.0935784	0.24537	0.204753	0.0462963	0.0925926	2843.81	28.4361	2.16162e-07	26
Set 1	H	3.7	fc.H_rm.3.7	0.847247	0.923	0.0973121	0.0615959	0.812574	0.0966653	0.64075	0.195589	0.207977	0.210775	0.0462963	0.0925926	3007.75	192.378	5.43591e-43	51
Set 1	LQH	1.9	fc.LQH_rm.1.9	0.851252	0.937	0.0926551	0.0453332	0.812522	0.086042	0.688	0.155848	0.217593	0.209718	0.0462963	0.0925926	2835.55	20.1767	1.34363e-05	19
Set 1	LQHP	1.2	fc.LQHP_rm.1.2	0.861458	0.965	0.104351	0.040234	0.812495	0.0895283	0.77275	0.105111	0.25463	0.206421	0.0462963	0.0925926	2860.04	44.6718	6.44508e-11	32
Set 1	LQH	4.9	fc.LQH_rm.4.9	0.838868	0.935	0.0937025	0.0721174	0.812451	0.099693	0.71125	0.235551	0.190527	0.271987	0.037037	0.0740741	2826.94	11.5699	0.000993633	8
Set 1	LQHP	1.4	fc.LQHP_rm.1.4	0.858996	0.957	0.103368	0.0416582	0.81245	0.0900347	0.7915	0.0851998	0.24537	0.204753	0.0462963	0.0925926	2864.85	49.4781	5.82865e-12	32
Set 1	LQHP	1.3	fc.LQHP_rm.1.3	0.8601	0.96	0.104328	0.0416227	0.812236	0.0901626	0.7915	0.0879261	0.24537	0.204753	0.0462963	0.0925926	2862.92	47.5506	1.52797e-11	32
Set 1	H	3.6	fc.H_rm.3.6	0.847802	0.92	0.0967781	0.062814	0.812229	0.096786	0.64325	0.206577	0.207977	0.210775	0.0462963	0.0925926	2972.34	156.968	2.65738e-35	46
Set 1	LQH	1.8	fc.LQH_rm.1.8	0.851515	0.938	0.0935491	0.0429352	0.812173	0.0855718	0.68775	0.15458	0.217593	0.209718	0.0462963	0.0925926	2844.3	28.9317	1.68714e-07	22
Set 1	LQH	5	fc.LQH_rm.5	0.83861	0.938	0.0943606	0.0721407	0.812168	0.100192	0.72	0.225248	0.190527	0.271987	0.037037	0.0740741	2824.98	9.6073	0.0026509	7
Set 1	LQHP	0.9	fc.LQHP_rm.0.9	0.865146	0.975	0.104009	0.0408159	0.812049	0.0883266	0.78725	0.136368	0.273148	0.208076	0.0555556	0.0881658	2896.04	80.6726	9.81224e-19	41
Set 1	H	3.5	fc.H_rm.3.5	0.848515	0.913	0.0962678	0.0642786	0.811745	0.0969449	0.65725	0.198361	0.207977	0.210775	0.0462963	0.0925926	3075.74	260.37	9.35463e-58	59
Set 1	LQHP	1.1	fc.LQHP_rm.1.1	0.862677	0.968	0.105474	0.0402085	0.811396	0.089964	0.8125	0.0901868	0.263889	0.209718	0.0555556	0.0881658	2866.41	51.0393	2.67022e-12	34
Set 1	H	3.4	fc.H_rm.3.4	0.849107	0.913	0.0971608	0.0624241	0.811319	0.0970085	0.65125	0.199	0.207977	0.210775	0.0462963	0.0925926	2989.97	174.596	3.94952e-39	49
Set 1	LQHP	1	fc.LQHP_rm.1	0.865205	0.965	0.105429	0.0389626	0.810945	0.0890989	0.78075	0.127126	0.273148	0.208076	0.0555556	0.0881658	2866.19	50.8166	2.9847e-12	35
Set 1	LQH	1.7	fc.LQH_rm.1.7	0.852006	0.932	0.0953848	0.0407359	0.810761	0.0858195	0.68475	0.174876	0.217593	0.209718	0.0462963	0.0925926	2846.36	30.9892	6.03076e-08	23
Set 1	H	3.3	fc.H_rm.3.3	0.849518	0.907	0.0979987	0.0606607	0.810695	0.0969524	0.65025	0.20036	0.207977	0.210775	0.0462963	0.0925926	2956.79	141.415	6.33335e-32	44
Set 1	LQHP	0.5	fc.LQHP_rm.0.5	0.874754	0.949	0.106217	0.0450989	0.810672	0.0883819	0.72375	0.195459	0.272792	0.199788	0.0740741	0.104757	2959.36	143.993	1.74574e-32	53
Set 1	LQ	0.1	fc.LQ_rm.0.1	0.839264	0.924	0.0758066	0.0470162	0.810405	0.0688347	0.7235	0.145521	0.180556	0.227497	0.037037	0.0740741	2821.37	6.00146	0.0160839	10
Set 1	H	3.2	fc.H_rm.3.2	0.850145	0.902	0.0988676	0.058831	0.809988	0.0969066	0.64725	0.199996	0.207977	0.210775	0.0462963	0.0925926	2944.24	128.868	3.3596e-29	42
Set 1	LQH	1.6	fc.LQH_rm.1.6	0.852345	0.938	0.096784	0.0383981	0.809876	0.0858037	0.70825	0.161248	0.217593	0.209718	0.0462963	0.0925926	2852.23	36.8592	3.20419e-09	25
Set 1	LQHP	0.4	fc.LQHP_rm.0.4	0.87457	0.982	0.106287	0.047547	0.809628	0.0883404	0.714	0.239843	0.291311	0.214722	0.0740741	0.104757	3024.76	209.394	1.09691e-46	60
Set 1	H	3.1	fc.H_rm.3.1	0.850422	0.897	0.0994606	0.0572509	0.8093	0.0968325	0.66875	0.189468	0.207977	0.210775	0.0462963	0.0925926	2973.16	157.791	1.76074e-35	47
Set 1	LQH	1.5	fc.LQH_rm.1.5	0.852811	0.943	0.0976147	0.0369075	0.809252	0.0856887	0.69275	0.17392	0.217593	0.209718	0.0462963	0.0925926	2851.27	35.8991	5.17847e-09	25
Set 1	H	3	fc.H_rm.3	0.850878	0.889	0.100269	0.0557118	0.80865	0.0968659	0.6585	0.221905	0.207977	0.210775	0.0462963	0.0925926	3032.1	216.732	2.79772e-48	55
Set 1	LQH	1.2	fc.LQH_rm.1.2	0.854184	0.948	0.0991842	0.0309204	0.808599	0.0851185	0.671	0.159217	0.24537	0.204753	0.0555556	0.111111	2866.85	51.4836	2.13834e-12	30
Set 1	LQH	1.4	fc.LQH_rm.1.4	0.853313	0.946	0.0988142	0.0351338	0.808519	0.0859181	0.68	0.147662	0.217593	0.209718	0.0462963	0.0925926	2872.65	57.2758	1.18115e-13	31
Set 1	LQH	1.3	fc.LQH_rm.1.3	0.853723	0.945	0.0993028	0.0330459	0.808513	0.0857598	0.67875	0.161364	0.236111	0.204753	0.0462963	0.0925926	2871.76	56.3923	1.83724e-13	31
Set 1	H	1.2	fc.H_rm.1.2	0.857311	0.952	0.102063	0.0300464	0.808157	0.0857977	0.70475	0.185414	0.245014	0.191541	0.0462963	0.0925926	3018.45	203.081	2.5765e-45	56
Set 1	H	2.9	fc.H_rm.2.9	0.851514	0.878	0.101075	0.0540563	0.808013	0.0967661	0.67	0.212022	0.207977	0.210775	0.0462963	0.0925926	2880.44	65.0654	2.40335e-15	29
Set 1	H	1.3	fc.H_rm.1.3	0.856927	0.941	0.102088	0.0306337	0.807979	0.0859389	0.6965	0.194317	0.235755	0.189116	0.037037	0.0740741	2970.95	155.579	5.32215e-35	50
Set 1	LQH	1.1	fc.LQH_rm.1.1	0.854579	0.945	0.0997168	0.0306737	0.807893	0.0849963	0.674	0.159053	0.24537	0.204753	0.0555556	0.111111	2869.99	54.6184	4.46029e-13	31
Set 1	H	1.4	fc.H_rm.1.4	0.856626	0.938	0.102276	0.0312724	0.807884	0.0865892	0.698	0.202476	0.235755	0.189116	0.037037	0.0740741	2932.88	117.506	9.85307e-27	44
Set 1	H	1.1	fc.H_rm.1.1	0.857665	0.956	0.102634	0.0299107	0.807822	0.0862699	0.7095	0.187598	0.245014	0.191541	0.0555556	0.0881658	3160.41	345.045	3.83822e-76	68
Set 1	H	1.5	fc.H_rm.1.5	0.856314	0.923	0.102655	0.0323489	0.807674	0.0874443	0.69175	0.220615	0.226496	0.188487	0.037037	0.0740741	2965.96	150.588	6.45416e-34	49
Set 1	H	1	fc.H_rm.1	0.858924	0.957	0.102276	0.030154	0.807484	0.0858731	0.705	0.186569	0.245014	0.191541	0.0555556	0.0881658	2997.57	182.201	8.81453e-41	54
Set 1	H	2.8	fc.H_rm.2.8	0.851849	0.878	0.101841	0.0524234	0.807391	0.0966975	0.68275	0.204409	0.198718	0.206369	0.0462963	0.0925926	2956.43	141.063	7.55234e-32	45
Set 1	H	1.6	fc.H_rm.1.6	0.856116	0.907	0.103408	0.0331656	0.807129	0.0884368	0.702	0.217033	0.236111	0.204753	0.037037	0.0740741	2875.87	60.5007	2.35519e-14	32
Set 1	L	0.3	fc.L_rm.0.3	0.821617	0.924	0.0976621	0.0917383	0.807087	0.110905	0.71775	0.163047	0.162749	0.278315	0.0281339	0.0355912	2842.36	26.9858	4.46382e-07	5
Set 1	L	0.5	fc.L_rm.0.5	0.821648	0.926	0.0975825	0.0914663	0.807084	0.110694	0.71475	0.168342	0.162749	0.278315	0.0281339	0.0355912	2842.36	26.9949	4.44355e-07	5
Set 1	L	0.4	fc.L_rm.0.4	0.821639	0.924	0.0976233	0.0916001	0.807082	0.1108	0.71475	0.165454	0.162749	0.278315	0.0281339	0.0355912	2842.36	26.9898	4.45473e-07	5
Set 1	L	0.2	fc.L_rm.0.2	0.821586	0.924	0.0976838	0.091895	0.807074	0.111015	0.72	0.170053	0.162749	0.278315	0.0281339	0.0355912	2842.35	26.9827	4.47078e-07	5
Set 1	L	0.6	fc.L_rm.0.6	0.821668	0.926	0.0975452	0.0913263	0.807074	0.11059	0.70725	0.173972	0.162749	0.278315	0.0281339	0.0355912	2840.17	24.7991	1.33208e-06	4
Set 1	L	0.1	fc.L_rm.0.1	0.821567	0.921	0.0977273	0.0920628	0.807062	0.111142	0.726	0.167003	0.162749	0.278315	0.0281339	0.0355912	2842.35	26.9805	4.47563e-07	5
Set 1	L	0.7	fc.L_rm.0.7	0.821682	0.923	0.0975237	0.0911955	0.80706	0.110505	0.71075	0.158674	0.162749	0.278315	0.0281339	0.0355912	2840.18	24.8062	1.32739e-06	4
Set 1	L	0.8	fc.L_rm.0.8	0.821688	0.921	0.0974971	0.0910785	0.807045	0.110423	0.71925	0.167389	0.162749	0.278315	0.0281339	0.0355912	2840.18	24.8138	1.32232e-06	4
Set 1	L	0.9	fc.L_rm.0.9	0.821696	0.921	0.0974552	0.090965	0.807029	0.110325	0.72	0.157558	0.162749	0.278315	0.0281339	0.0355912	2840.19	24.8221	1.31686e-06	4
Set 1	L	1	fc.L_rm.1	0.821699	0.923	0.0974255	0.0908292	0.80701	0.110228	0.728	0.152807	0.162749	0.278315	0.0281339	0.0355912	2840.2	24.831	1.31102e-06	4
Set 1	L	1.1	fc.L_rm.1.1	0.821703	0.926	0.0973908	0.0907083	0.806982	0.110129	0.73325	0.14954	0.162749	0.278315	0.0281339	0.0355912	2840.21	24.8405	1.30481e-06	4
Set 1	L	1.2	fc.L_rm.1.2	0.821707	0.928	0.0973554	0.0905886	0.806961	0.110034	0.72575	0.163551	0.162749	0.278315	0.0281339	0.0355912	2840.22	24.8506	1.29823e-06	4
Set 1	L	1.3	fc.L_rm.1.3	0.821718	0.93	0.0973202	0.0904678	0.806931	0.109942	0.7215	0.169252	0.162749	0.278315	0.0281339	0.0355912	2840.23	24.8613	1.29129e-06	4
Set 1	L	1.4	fc.L_rm.1.4	0.821737	0.927	0.0972889	0.0903405	0.806915	0.109843	0.71875	0.17622	0.162749	0.278315	0.0281339	0.0355912	2840.24	24.8727	1.284e-06	4
Set 1	L	1.5	fc.L_rm.1.5	0.82175	0.936	0.0972583	0.0902179	0.8069	0.109753	0.721	0.162397	0.162749	0.278315	0.0281339	0.0355912	2840.25	24.8846	1.27636e-06	4
Set 1	L	1.6	fc.L_rm.1.6	0.821755	0.932	0.0972237	0.0901201	0.806866	0.109666	0.7325	0.143035	0.162749	0.278315	0.0281339	0.0355912	2840.27	24.8971	1.26838e-06	4
Set 1	L	1.7	fc.L_rm.1.7	0.821756	0.931	0.0971796	0.0900119	0.806854	0.109576	0.7405	0.147444	0.162749	0.278315	0.0281339	0.0355912	2840.28	24.9103	1.26007e-06	4
Set 1	L	1.8	fc.L_rm.1.8	0.821768	0.929	0.0971312	0.089895	0.806829	0.109477	0.73925	0.153467	0.162749	0.278315	0.0281339	0.0355912	2840.29	24.924	1.25144e-06	4
Set 1	L	1.9	fc.L_rm.1.9	0.821778	0.931	0.0970913	0.0897794	0.806806	0.109378	0.74425	0.158254	0.162749	0.278315	0.0281339	0.0355912	2840.31	24.9384	1.24249e-06	4
Set 1	H	1.7	fc.H_rm.1.7	0.855853	0.902	0.103731	0.0346211	0.806787	0.0893479	0.69525	0.23317	0.226852	0.206421	0.0462963	0.0925926	2924.99	109.617	5.08697e-25	42
Set 1	L	2	fc.L_rm.2	0.821782	0.93	0.097055	0.0896762	0.806761	0.109289	0.7475	0.160774	0.162749	0.278315	0.0281339	0.0355912	2840.32	24.9533	1.23323e-06	4
Set 1	H	0.9	fc.H_rm.0.9	0.859685	0.961	0.102253	0.0305164	0.806724	0.0855521	0.7115	0.205007	0.254274	0.195697	0.0555556	0.0881658	3074.99	259.625	1.35757e-57	62
Set 1	L	2.1	fc.L_rm.2.1	0.821793	0.929	0.0970135	0.0895634	0.806723	0.109191	0.742	0.153399	0.162749	0.278315	0.0281339	0.0355912	2840.34	24.9689	1.22367e-06	4
Set 1	LQH	1	fc.LQH_rm.1	0.855073	0.942	0.100653	0.0301774	0.806694	0.0848587	0.67	0.189696	0.25463	0.206421	0.0555556	0.111111	2869.07	53.7041	7.04523e-13	31
Set 1	L	2.2	fc.L_rm.2.2	0.821795	0.926	0.0969589	0.0894495	0.806683	0.109092	0.7475	0.151254	0.162749	0.278315	0.0281339	0.0355912	2840.35	24.9851	1.21382e-06	4
Set 1	L	2.3	fc.L_rm.2.3	0.821801	0.924	0.0968991	0.089353	0.806658	0.108994	0.754	0.153677	0.162749	0.278315	0.0281339	0.0355912	2840.37	25.0018	1.20369e-06	4
Set 1	L	2.4	fc.L_rm.2.4	0.821807	0.927	0.0968404	0.0892672	0.806612	0.108903	0.7575	0.151188	0.162749	0.278315	0.0281339	0.0355912	2840.39	25.0192	1.19328e-06	4
Set 1	L	2.5	fc.L_rm.2.5	0.821813	0.931	0.0967967	0.0891573	0.806589	0.10881	0.76125	0.145987	0.162749	0.278315	0.0281339	0.0355912	2840.41	25.0372	1.18261e-06	4
Set 1	H	2.7	fc.H_rm.2.7	0.852259	0.881	0.102797	0.0507978	0.806567	0.0966937	0.676	0.20318	0.207977	0.199634	0.0462963	0.0925926	2863.3	47.9262	1.26632e-11	25
Set 1	L	2.6	fc.L_rm.2.6	0.821822	0.931	0.096745	0.0890777	0.806545	0.108726	0.75175	0.144599	0.162749	0.278315	0.0281339	0.0355912	2840.43	25.0557	1.17168e-06	4
Set 1	L	2.7	fc.L_rm.2.7	0.821817	0.927	0.0967114	0.0889924	0.806506	0.108647	0.748	0.140613	0.162749	0.278315	0.0281339	0.0355912	2840.44	25.0749	1.16051e-06	4
Set 1	H	1.8	fc.H_rm.1.8	0.855471	0.888	0.10401	0.0357761	0.806489	0.0902457	0.707	0.227035	0.226852	0.206421	0.0462963	0.0925926	2886.86	71.4866	9.69339e-17	34
Set 1	L	2.8	fc.L_rm.2.8	0.821815	0.933	0.0966658	0.0889011	0.806463	0.108548	0.7425	0.151245	0.162749	0.278315	0.0281339	0.0355912	2840.46	25.0947	1.14909e-06	4
Set 1	L	2.9	fc.L_rm.2.9	0.821818	0.93	0.0966383	0.0887865	0.806434	0.108452	0.74325	0.150301	0.162749	0.278315	0.0281339	0.0355912	2840.48	25.115	1.13746e-06	4
Set 1	L	3	fc.L_rm.3	0.821824	0.93	0.0966411	0.0886502	0.806399	0.10837	0.744	0.144298	0.162749	0.278315	0.0281339	0.0355912	2840.51	25.136	1.1256e-06	4
Set 1	L	3.1	fc.L_rm.3.1	0.821831	0.931	0.0966561	0.0884939	0.806377	0.108286	0.74975	0.153098	0.162749	0.278315	0.0281339	0.0355912	2840.53	25.1575	1.11354e-06	4
Set 1	L	3.2	fc.L_rm.3.2	0.821838	0.936	0.0966621	0.0883588	0.806359	0.108201	0.7465	0.146115	0.162749	0.278315	0.0281339	0.0355912	2840.55	25.1797	1.10127e-06	4
Set 1	L	3.3	fc.L_rm.3.3	0.821853	0.935	0.0966695	0.0882088	0.806327	0.108116	0.7455	0.150017	0.162749	0.278315	0.0281339	0.0355912	2840.57	25.2024	1.08882e-06	4
Set 1	L	3.4	fc.L_rm.3.4	0.821855	0.936	0.0966751	0.0880543	0.806295	0.108029	0.75	0.143334	0.162749	0.278315	0.0281339	0.0355912	2840.6	25.2258	1.07619e-06	4
Set 1	L	3.5	fc.L_rm.3.5	0.821866	0.937	0.0966731	0.0878944	0.806268	0.107937	0.75525	0.137641	0.162749	0.278315	0.0281339	0.0355912	2840.62	25.2497	1.06339e-06	4
Set 1	L	3.6	fc.L_rm.3.6	0.821873	0.936	0.0966805	0.0877462	0.806233	0.107853	0.7485	0.138597	0.162749	0.278315	0.0281339	0.0355912	2840.64	25.2742	1.05043e-06	4
Set 1	L	3.7	fc.L_rm.3.7	0.821882	0.936	0.0967052	0.0875699	0.806219	0.107773	0.74875	0.137019	0.162749	0.278315	0.0281339	0.0355912	2840.67	25.2993	1.03733e-06	4
Set 1	L	3.8	fc.L_rm.3.8	0.821892	0.937	0.0967385	0.0874012	0.806199	0.107697	0.75025	0.129188	0.162749	0.278315	0.0281339	0.0355912	2840.69	25.325	1.02408e-06	4
Set 1	L	3.9	fc.L_rm.3.9	0.821905	0.936	0.0967698	0.0872195	0.806171	0.107618	0.7505	0.116974	0.162749	0.278315	0.0281339	0.0355912	2840.72	25.3515	1.01059e-06	4
Set 1	L	4	fc.L_rm.4	0.821901	0.933	0.096767	0.0870481	0.806152	0.10752	0.75	0.117822	0.162749	0.278315	0.0281339	0.0355912	2840.75	25.3784	9.97128e-07	4
Set 1	L	4.1	fc.L_rm.4.1	0.82191	0.931	0.0968121	0.0868502	0.806133	0.107431	0.74825	0.118368	0.162749	0.278315	0.0281339	0.0355912	2840.78	25.4057	9.83577e-07	4
Set 1	L	4.2	fc.L_rm.4.2	0.821921	0.935	0.0968424	0.0866741	0.806116	0.107357	0.7575	0.121308	0.162749	0.278315	0.0281339	0.0355912	2840.8	25.4338	9.69871e-07	4
Set 1	H	1.9	fc.H_rm.1.9	0.855065	0.889	0.10438	0.0373243	0.806101	0.0913252	0.7005	0.225773	0.226852	0.206421	0.0462963	0.0925926	2863.83	48.4573	9.71022e-12	28
Set 1	L	4.3	fc.L_rm.4.3	0.821923	0.937	0.0968829	0.0864808	0.806099	0.107268	0.75875	0.11848	0.162749	0.278315	0.0281339	0.0355912	2840.83	25.4624	9.56074e-07	4
Set 1	L	4.4	fc.L_rm.4.4	0.821927	0.937	0.0969088	0.0863118	0.806073	0.107183	0.754	0.118059	0.162749	0.278315	0.0281339	0.0355912	2840.86	25.4917	9.42196e-07	4
Set 1	L	4.5	fc.L_rm.4.5	0.82193	0.936	0.0969431	0.0861351	0.806065	0.107102	0.754	0.111005	0.162749	0.278315	0.0281339	0.0355912	2840.89	25.5215	9.28247e-07	4
Set 1	L	4.6	fc.L_rm.4.6	0.82193	0.937	0.0969795	0.085957	0.806038	0.107026	0.749	0.119055	0.162749	0.278315	0.0281339	0.0355912	2840.92	25.5519	9.14239e-07	4
Set 1	L	4.7	fc.L_rm.4.7	0.821945	0.936	0.0969968	0.0857813	0.80603	0.106943	0.75625	0.109959	0.162749	0.278315	0.0281339	0.0355912	2840.95	25.5829	9.00179e-07	4
Set 1	L	4.8	fc.L_rm.4.8	0.821951	0.936	0.0970251	0.0855906	0.806013	0.106847	0.75775	0.116957	0.162749	0.278315	0.0281339	0.0355912	2840.98	25.6144	8.86112e-07	4
Set 1	L	4.9	fc.L_rm.4.9	0.821953	0.934	0.0970627	0.0854201	0.805987	0.106774	0.75175	0.10971	0.162749	0.278315	0.0281339	0.0355912	2841.02	25.6466	8.71975e-07	4
Set 1	L	5	fc.L_rm.5	0.821963	0.936	0.0971054	0.0852545	0.805967	0.106702	0.743	0.119304	0.162749	0.278315	0.0281339	0.0355912	2841.05	25.6794	8.57812e-07	4
Set 1	H	0.8	fc.H_rm.0.8	0.860433	0.966	0.102261	0.0313513	0.805868	0.0851056	0.71925	0.203392	0.254274	0.195697	0.0555556	0.0881658	2969.99	154.617	8.60735e-35	51
Set 1	H	2.6	fc.H_rm.2.6	0.852618	0.876	0.103849	0.0490369	0.805725	0.0966643	0.684	0.186113	0.217593	0.21616	0.0462963	0.0925926	2855.3	39.9307	6.89854e-10	23
Set 1	H	2	fc.H_rm.2	0.854716	0.888	0.104858	0.0392211	0.805571	0.0925599	0.7085	0.220458	0.226852	0.206421	0.0462963	0.0925926	2880.93	65.5619	1.87504e-15	32
Set 1	H	2.1	fc.H_rm.2.1	0.854371	0.883	0.104988	0.0407264	0.805361	0.0933021	0.68525	0.216409	0.226852	0.210805	0.0462963	0.0925926	2866.48	51.1074	2.58083e-12	28
Set 1	H	0.7	fc.H_rm.0.7	0.861491	0.964	0.102459	0.0333024	0.805196	0.0848802	0.71675	0.219998	0.263533	0.194547	0.0462963	0.07011	3028.04	212.669	2.13369e-47	58
Set 1	LQH	0.9	fc.LQH_rm.0.9	0.856003	0.952	0.10175	0.0297589	0.805085	0.0848389	0.6715	0.181171	0.25463	0.206421	0.0648148	0.106381	2867.48	52.1134	1.56066e-12	31
Set 1	H	2.2	fc.H_rm.2.2	0.853969	0.875	0.105173	0.0422089	0.805082	0.0941904	0.68675	0.195498	0.226852	0.210805	0.0462963	0.0925926	2864.15	48.7788	8.26829e-12	27
Set 1	LQHP	0.3	fc.LQHP_rm.0.3	0.880013	0.945	0.110562	0.0492558	0.805028	0.0887275	0.7035	0.242127	0.300926	0.225478	0.0648148	0.0875151	3170.15	354.776	2.95734e-78	71
Set 1	H	2.5	fc.H_rm.2.5	0.852893	0.872	0.104919	0.0474753	0.80483	0.0966682	0.675	0.215736	0.217593	0.21616	0.0462963	0.0925926	2854.12	38.7524	1.24339e-09	23
Set 1	H	2.3	fc.H_rm.2.3	0.853576	0.878	0.105334	0.044039	0.804773	0.0951374	0.6685	0.201469	0.226852	0.210805	0.0462963	0.0925926	2865.41	50.0428	4.39479e-12	27
Set 1	H	2.4	fc.H_rm.2.4	0.853187	0.874	0.105486	0.0458339	0.804359	0.0962147	0.6785	0.192545	0.217593	0.21616	0.0462963	0.0925926	2863.07	47.7009	1.41731e-11	26
Set 1	H	0.6	fc.H_rm.0.6	0.86224	0.968	0.103648	0.0363533	0.803588	0.0849807	0.687	0.19652	0.282051	0.206561	0.0555556	0.0709205	3150.39	335.022	5.76065e-74	68
Set 1	LQH	0.8	fc.LQH_rm.0.8	0.857703	0.949	0.103667	0.0299909	0.803167	0.085537	0.664	0.170123	0.25463	0.206421	0.0648148	0.106381	2885.98	70.6106	1.50211e-16	36
Set 1	LQH	0.7	fc.LQH_rm.0.7	0.858474	0.951	0.104654	0.0307683	0.80171	0.0854865	0.6675	0.186784	0.25463	0.206421	0.0648148	0.106381	2889.03	73.664	3.26328e-17	37
Set 1	LQH	0.6	fc.LQH_rm.0.6	0.860554	0.955	0.106623	0.0331279	0.799785	0.0861314	0.66575	0.194001	0.263533	0.194547	0.0740741	0.104757	2955	139.627	1.54907e-31	49
Set 1	H	0.5	fc.H_rm.0.5	0.86328	0.967	0.107425	0.037728	0.799499	0.0862515	0.64675	0.207896	0.282051	0.206561	0.0648148	0.0875151	3091.27	275.901	3.96748e-61	64
Set 1	LQHP	0.2	fc.LQHP_rm.0.2	0.884386	0.939	0.113006	0.0570748	0.797222	0.0851187	0.659	0.239881	0.328704	0.231481	0.0744302	0.0673633	4781.85	1966.49	0	96
Set 1	LQH	0.5	fc.LQH_rm.0.5	0.862585	0.949	0.110787	0.0358987	0.795851	0.0877617	0.6525	0.151185	0.291311	0.206028	0.0740741	0.104757	2965.64	150.274	7.55285e-34	51
Set 1	H	0.4	fc.H_rm.0.4	0.864393	0.96	0.111777	0.0395314	0.794012	0.0870702	0.63075	0.213333	0.291311	0.206028	0.0833333	0.122372	3628.28	812.908	9.7467e-178	85
Set 1	LQH	0.4	fc.LQH_rm.0.4	0.864953	0.954	0.114804	0.0396823	0.791085	0.0888075	0.6485	0.173325	0.291311	0.206028	0.0833333	0.122372	3002.61	187.239	7.0976e-42	56
Set 1	H	0.3	fc.H_rm.0.3	0.867199	0.953	0.114795	0.0439624	0.788786	0.0858881	0.658	0.173672	0.291311	0.206028	0.0833333	0.122372	NA	NA	NA	106
Set 1	LQH	0.3	fc.LQH_rm.0.3	0.867173	0.965	0.117276	0.0470203	0.786212	0.0878556	0.65125	0.172092	0.291311	0.206028	0.0833333	0.122372	3383.89	568.518	1.14154e-124	79
Set 1	LQHP	0.1	fc.LQHP_rm.0.1	0.895149	0.941	0.12265	0.0772158	0.783736	0.0820197	0.6305	0.182911	0.318732	0.21303	0.102208	0.0970919	NA	NA	NA	152
Set 1	H	0.2	fc.H_rm.0.2	0.874496	0.966	0.117851	0.0575832	0.781515	0.0840833	0.64025	0.113067	0.319088	0.214251	0.101852	0.126053	3479.37	664	2.10821e-145	82
Set 1	LQH	0.2	fc.LQH_rm.0.2	0.874586	0.965	0.119645	0.0591997	0.779921	0.0851826	0.641	0.105271	0.319088	0.214251	0.101852	0.126053	3441.45	626.077	3.6204e-137	81
Set 1	LQH	0.1	fc.LQH_rm.0.1	0.889744	0.983	0.128904	0.087612	0.767867	0.0844328	0.48725	0.223996	0.365385	0.199435	0.129986	0.129733	NA	NA	NA	146
Set 1	H	0.1	fc.H_rm.0.1	0.889744	0.983	0.129434	0.088272	0.767314	0.0852126	0.4955	0.255679	0.365385	0.194796	0.139245	0.139467	NA	NA	NA	146
Set 2	H	1.2	fc.H_rm.1.2	0.87678	0.973	0.0711524	0.038526	0.833876	0.0607755	0.67975	0.147913	0.236111	0.204753	0.0281339	0.0355912	3858.6	1035.34	1.34782e-226	89
Set 2	H	1.4	fc.H_rm.1.4	0.876033	0.976	0.0720693	0.0393993	0.833392	0.0624289	0.6675	0.193633	0.217593	0.209718	0.0281339	0.0355912	3513.46	690.202	1.18869e-151	83
Set 2	H	1.1	fc.H_rm.1.1	0.877338	0.969	0.0712727	0.0390053	0.833338	0.0599413	0.65175	0.149315	0.226852	0.206421	0.0281339	0.0355912	3553.94	730.675	1.93496e-160	84
Set 2	H	1.3	fc.H_rm.1.3	0.876285	0.968	0.0719903	0.0395308	0.833311	0.0620445	0.68475	0.176262	0.226852	0.206421	0.0281339	0.0355912	4270.75	1447.49	4.28175860613651e-316	93
Set 2	H	1.5	fc.H_rm.1.5	0.875669	0.967	0.0727205	0.0394098	0.833116	0.0637911	0.70175	0.181016	0.217593	0.209718	0.0281339	0.0355912	4273.47	1450.21	1.10217962673216e-316	93
Set 2	H	1	fc.H_rm.1	0.878303	0.977	0.0705171	0.039709	0.832438	0.0585611	0.6815	0.125726	0.226852	0.206421	0.0373932	0.030249	3252.42	429.163	5.74235e-95	75
Set 2	H	1.6	fc.H_rm.1.6	0.875077	0.969	0.0739166	0.0403513	0.832197	0.0653372	0.7075	0.185689	0.226852	0.206421	0.0281339	0.0355912	4420.22	1596.96	0	94
Set 2	H	1.7	fc.H_rm.1.7	0.874647	0.958	0.0745159	0.0402765	0.831739	0.0661021	0.72025	0.188719	0.226852	0.206421	0.0281339	0.0355912	4151.71	1328.45	3.02999e-290	92
Set 2	H	0.9	fc.H_rm.0.9	0.879366	0.976	0.0697365	0.0409697	0.831442	0.056485	0.7025	0.1063	0.24537	0.204753	0.0373932	0.030249	3652.62	829.354	7.22447e-182	86
Set 2	H	1.8	fc.H_rm.1.8	0.874314	0.959	0.0755027	0.0410373	0.83095	0.067308	0.724	0.224504	0.226852	0.206421	0.0281339	0.0355912	3220.36	397.095	5.27773e-88	73
Set 2	H	0.8	fc.H_rm.0.8	0.881231	0.969	0.0691634	0.0410839	0.830883	0.0548433	0.7295	0.113644	0.24537	0.204753	0.0373932	0.030249	3297.5	474.243	9.33648e-105	77
Set 2	H	1.9	fc.H_rm.1.9	0.873957	0.962	0.0764787	0.0414165	0.829998	0.0684639	0.72575	0.234743	0.226852	0.206421	0.0373932	0.0523831	4154.65	1331.39	6.95914e-291	92
Set 2	H	2	fc.H_rm.2	0.873577	0.963	0.0771972	0.0424513	0.828793	0.06947	0.71225	0.234393	0.226852	0.206421	0.0373932	0.0523831	5371.41	2548.15	0	98
Set 2	H	0.7	fc.H_rm.0.7	0.882419	0.959	0.0715294	0.0426802	0.828273	0.0550552	0.7405	0.117327	0.24537	0.204753	0.0466524	0.0465149	3294.9	471.636	3.43653e-104	77
Set 2	H	2.1	fc.H_rm.2.1	0.873203	0.965	0.0787296	0.0430363	0.827763	0.0711198	0.728	0.253009	0.217593	0.209718	0.0373932	0.0523831	3444.98	621.717	8.84042e-137	81
Set 2	H	2.2	fc.H_rm.2.2	0.872622	0.966	0.0796318	0.0436009	0.826805	0.0723224	0.7155	0.257237	0.217593	0.209718	0.0373932	0.0523831	5374.62	2551.36	0	98
Set 2	H	0.6	fc.H_rm.0.6	0.883532	0.951	0.0733734	0.0438027	0.826601	0.0550059	0.73925	0.148834	0.25463	0.204194	0.0466524	0.0465149	3844.61	1021.35	1.47056e-223	89
Set 2	H	2.3	fc.H_rm.2.3	0.872242	0.971	0.079808	0.0445984	0.826369	0.0730304	0.721	0.254644	0.217593	0.209718	0.0373932	0.0523831	3800.85	977.586	4.68268e-214	88
Set 2	LQHP	1.9	fc.LQHP_rm.1.9	0.871726	0.942	0.0807756	0.0447486	0.82617	0.0717024	0.77275	0.231886	0.236467	0.221515	0.0373932	0.0523831	2965.74	142.479	1.02749e-32	54
Set 2	LQHP	2.1	fc.LQHP_rm.2.1	0.869514	0.93	0.080245	0.0466263	0.826079	0.0735199	0.7875	0.203322	0.217949	0.228163	0.0281339	0.0355912	3006.69	183.427	1.3179e-41	58
Set 2	LQHP	2	fc.LQHP_rm.2	0.870283	0.935	0.0807031	0.045266	0.826074	0.0727429	0.79025	0.201852	0.217949	0.228163	0.0373932	0.0523831	2960.41	137.146	1.47837e-31	53
Set 2	LQHP	2.2	fc.LQHP_rm.2.2	0.868555	0.939	0.0804944	0.0483781	0.82598	0.0753266	0.78725	0.195184	0.217949	0.228163	0.0281339	0.0355912	2999.08	175.817	5.92053e-40	57
Set 2	LQHP	1.7	fc.LQHP_rm.1.7	0.874855	0.944	0.0820996	0.0431001	0.825737	0.0703589	0.797	0.162577	0.236111	0.19794	0.0373932	0.0523831	3006.05	182.788	1.81435e-41	59
Set 2	LQHP	1.8	fc.LQHP_rm.1.8	0.87275	0.942	0.081533	0.0440584	0.825729	0.0707409	0.786	0.19072	0.245726	0.215213	0.0373932	0.0523831	3067.86	244.6	6.86041e-55	64
Set 2	H	2.4	fc.H_rm.2.4	0.871653	0.972	0.0805037	0.0456947	0.825611	0.0741277	0.7255	0.268841	0.217593	0.209718	0.0373932	0.0523831	3487.5	664.238	5.16683e-146	82
Set 2	LQHP	1.6	fc.LQHP_rm.1.6	0.875008	0.941	0.0819618	0.0425293	0.825489	0.0689803	0.7735	0.190392	0.236111	0.19794	0.0373932	0.0523831	3170.74	347.477	3.13956e-77	71
Set 2	LQHP	1.5	fc.LQHP_rm.1.5	0.876786	0.943	0.0826192	0.0423721	0.825221	0.0686388	0.783	0.168315	0.236111	0.19794	0.0466524	0.0465149	3115.53	292.266	3.06083e-65	68
Set 2	H	2.5	fc.H_rm.2.5	0.871292	0.971	0.0809324	0.04558	0.82522	0.0748228	0.72325	0.242237	0.217593	0.209718	0.0466524	0.0700509	3529.95	706.684	3.13517e-155	83
Set 2	H	2.6	fc.H_rm.2.6	0.87081	0.976	0.0806255	0.0460677	0.825167	0.0750518	0.73525	0.238044	0.217593	0.209718	0.0466524	0.0700509	3085	261.743	1.29965e-58	64
Set 2	LQHP	2.4	fc.LQHP_rm.2.4	0.867374	0.935	0.0805777	0.0510251	0.825144	0.0775907	0.76875	0.192401	0.208689	0.228683	0.0281339	0.0355912	3079.09	255.825	2.50537e-57	64
Set 2	LQHP	2.3	fc.LQHP_rm.2.3	0.86804	0.942	0.0805972	0.049949	0.825059	0.0763919	0.7715	0.193628	0.217949	0.228163	0.0281339	0.0355912	3104.41	281.144	7.96112e-63	66
Set 2	LQHP	1.4	fc.LQHP_rm.1.4	0.878671	0.948	0.083458	0.0420975	0.824884	0.0677278	0.776	0.180918	0.236111	0.19794	0.0466524	0.0465149	2969.2	145.934	1.82569e-33	56
Set 2	LQHP	2.5	fc.LQHP_rm.2.5	0.866933	0.939	0.0806386	0.0527189	0.824877	0.0789448	0.75	0.205214	0.208689	0.228683	0.0281339	0.0355912	2993.92	170.655	7.82402e-39	56
Set 2	H	2.7	fc.H_rm.2.7	0.87089	0.976	0.0811807	0.0466232	0.82473	0.076016	0.73	0.229274	0.217593	0.209718	0.0466524	0.0700509	3963.86	1140.6	1.87387e-249	90
Set 2	LQHP	1.3	fc.LQHP_rm.1.3	0.879332	0.948	0.0841125	0.0415738	0.824643	0.0667531	0.7775	0.197367	0.25463	0.195031	0.0466524	0.0465149	3181.33	358.069	1.57392e-79	72
Set 2	H	2.8	fc.H_rm.2.8	0.870524	0.978	0.0813229	0.0475614	0.824443	0.0767825	0.737	0.22373	0.217593	0.209718	0.0466524	0.0700509	3160.53	337.267	5.1753e-75	69
Set 2	LQHP	0.6	fc.LQHP_rm.0.6	0.891759	0.959	0.0833897	0.0456491	0.824266	0.0566415	0.70875	0.0931249	0.290954	0.173237	0.0747863	0.060498	4759.56	1936.3	0	96
Set 2	LQHP	2.6	fc.LQHP_rm.2.6	0.866067	0.936	0.0810587	0.054298	0.824122	0.0803519	0.74125	0.215468	0.19943	0.23849	0.0281339	0.0355912	2962.4	139.139	5.45826e-32	52
Set 2	LQHP	1.2	fc.LQHP_rm.1.2	0.881395	0.95	0.084339	0.0410298	0.824098	0.0652894	0.78475	0.157324	0.263889	0.191482	0.0466524	0.0465149	3219.56	396.303	7.84312e-88	74
Set 2	H	2.9	fc.H_rm.2.9	0.870298	0.981	0.0821465	0.0487411	0.823847	0.0780512	0.74425	0.222424	0.217593	0.209718	0.0466524	0.0700509	3421.09	597.826	1.36233e-131	80
Set 2	LQHP	2.7	fc.LQHP_rm.2.7	0.865493	0.945	0.0812288	0.055815	0.823774	0.081755	0.72025	0.220853	0.190171	0.245592	0.0281339	0.0355912	3016.13	192.87	1.17349e-43	58
Set 2	H	0.5	fc.H_rm.0.5	0.886204	0.943	0.0755444	0.0478706	0.823699	0.0552876	0.717	0.115259	0.282407	0.208076	0.0466524	0.0465149	7042.47	4219.21	0	101
Set 2	H	3	fc.H_rm.3	0.869813	0.978	0.0826994	0.049016	0.823418	0.0788848	0.7695	0.222196	0.208333	0.214567	0.0466524	0.0700509	3744.14	920.877	9.65352e-202	87
Set 2	LQHP	0.8	fc.LQHP_rm.0.8	0.887813	0.943	0.0840106	0.0428953	0.823317	0.0610112	0.7165	0.106497	0.300926	0.195031	0.0655271	0.0634077	3372.22	548.96	5.56635e-121	80
Set 2	LQHP	1.1	fc.LQHP_rm.1.1	0.882661	0.952	0.0847298	0.0415741	0.823061	0.0646682	0.77275	0.157375	0.273148	0.194444	0.0562678	0.0482021	3217.58	394.316	2.11842e-87	74
Set 2	LQHP	2.8	fc.LQHP_rm.2.8	0.864754	0.943	0.0814994	0.057243	0.823054	0.0829265	0.714	0.221212	0.180912	0.253849	0.0281339	0.0355912	2989.77	166.509	6.21879e-38	55
Set 2	LQHP	0.9	fc.LQHP_rm.0.9	0.887277	0.953	0.0851705	0.0433014	0.822828	0.0622907	0.75575	0.105215	0.282407	0.192078	0.0655271	0.0634077	3257.43	434.17	4.69632e-96	76
Set 2	H	3.1	fc.H_rm.3.1	0.869567	0.984	0.0833896	0.0500159	0.822802	0.080012	0.76425	0.237626	0.208333	0.214567	0.0466524	0.0700509	4296.57	1473.31	1.05730048210027e-321	93
Set 2	LQHP	2.9	fc.LQHP_rm.2.9	0.864002	0.952	0.0820605	0.0577105	0.822682	0.083975	0.721	0.214047	0.190171	0.245592	0.0281339	0.0355912	2937.59	114.333	1.32885e-26	48
Set 2	H	3.2	fc.H_rm.3.2	0.869147	0.984	0.083943	0.0506745	0.822351	0.0810642	0.75275	0.226801	0.208333	0.214567	0.0466524	0.0700509	3887.47	1064.21	7.25706e-233	89
Set 2	LQHP	0.7	fc.LQHP_rm.0.7	0.889384	0.954	0.0854	0.0450877	0.822266	0.0595875	0.673	0.124812	0.300926	0.195031	0.0655271	0.0634077	3630.22	806.963	5.25832e-177	86
Set 2	LQH	1.7	fc.LQH_rm.1.7	0.869885	0.958	0.0771146	0.0405398	0.822183	0.0679058	0.71625	0.178651	0.245726	0.210921	0.0281339	0.0355912	2961.21	137.949	9.89477e-32	53
Set 2	LQH	2	fc.LQH_rm.2	0.868153	0.954	0.0780867	0.0437476	0.822161	0.0721441	0.691	0.199571	0.208689	0.236546	0.0281339	0.0355912	3064.62	241.363	3.46237e-54	63
Set 2	LQHP	3	fc.LQHP_rm.3	0.863208	0.953	0.0821923	0.0586641	0.822153	0.0848107	0.71625	0.211254	0.19943	0.23849	0.0373932	0.0523831	3041.2	217.936	4.23179e-49	60
Set 2	LQH	1.9	fc.LQH_rm.1.9	0.86861	0.949	0.077843	0.0424244	0.822091	0.0705928	0.7085	0.185956	0.217949	0.228163	0.0281339	0.0355912	3267.72	444.456	2.74365e-98	75
Set 2	LQH	1.5	fc.LQH_rm.1.5	0.871213	0.957	0.0762667	0.0386032	0.822029	0.0647627	0.71775	0.158924	0.236111	0.193265	0.0281339	0.0355912	3160.9	337.642	4.29215e-75	70
Set 2	LQH	1.6	fc.LQH_rm.1.6	0.870486	0.956	0.0770067	0.0393326	0.821991	0.0664678	0.72525	0.163905	0.236111	0.193265	0.0281339	0.0355912	3036.13	212.872	5.32234e-48	61
Set 2	LQH	2.1	fc.LQH_rm.2.1	0.8674	0.954	0.0786543	0.0450305	0.821828	0.073712	0.6765	0.210817	0.208689	0.236546	0.0281339	0.0355912	3001.69	178.429	1.6041e-40	57
Set 2	LQH	1.8	fc.LQH_rm.1.8	0.86924	0.954	0.0780772	0.0412574	0.8218	0.069496	0.709	0.191532	0.236467	0.215233	0.0281339	0.0355912	3221.91	398.649	2.42703e-88	73
Set 2	LQHP	1	fc.LQHP_rm.1	0.884252	0.947	0.0859626	0.0439611	0.821791	0.0645976	0.76075	0.146293	0.273148	0.194444	0.0562678	0.0482021	3237.24	413.983	1.13592e-91	75
Set 2	LQHP	0.5	fc.LQHP_rm.0.5	0.895082	0.957	0.0856514	0.0504398	0.82172	0.0554017	0.72375	0.147744	0.290954	0.173237	0.0840456	0.0762519	5322.88	2499.61	0	98
Set 2	LQH	2.2	fc.LQH_rm.2.2	0.866656	0.955	0.0789723	0.0462194	0.821687	0.0750816	0.69675	0.21065	0.208689	0.236546	0.0281339	0.0355912	3067.8	244.536	7.08442e-55	63
Set 2	H	3.3	fc.H_rm.3.3	0.86893	0.981	0.0845544	0.0516411	0.821627	0.0820932	0.7575	0.220983	0.199074	0.220868	0.0466524	0.0700509	3394.64	571.374	7.55796e-126	79
Set 2	LQHP	3.1	fc.LQHP_rm.3.1	0.862519	0.957	0.0828368	0.0590564	0.821587	0.0859287	0.712	0.209394	0.19943	0.23849	0.0373932	0.0523831	3022.21	198.952	5.60776e-45	58
Set 2	LQH	2.3	fc.LQH_rm.2.3	0.866054	0.95	0.0793394	0.0477115	0.821396	0.076422	0.68925	0.227866	0.19943	0.246039	0.0281339	0.0355912	3138.7	315.439	2.84368e-70	68
Set 2	LQH	1.4	fc.LQH_rm.1.4	0.871672	0.951	0.0767004	0.0379398	0.821356	0.0637163	0.724	0.148385	0.236111	0.193265	0.0281339	0.0355912	3069.76	246.501	2.65291e-55	64
Set 2	H	3.4	fc.H_rm.3.4	0.868339	0.981	0.0848321	0.0525294	0.821155	0.0828955	0.7505	0.214405	0.199074	0.220868	0.0466524	0.0700509	3542.4	719.136	6.19787e-158	83
Set 2	LQH	1.3	fc.LQH_rm.1.3	0.872184	0.951	0.0765267	0.0372509	0.821108	0.06215	0.71475	0.150867	0.24537	0.193265	0.0373932	0.0523831	3141.8	318.541	6.02873e-71	69
Set 2	LQH	2.4	fc.LQH_rm.2.4	0.86528	0.951	0.0798762	0.0486378	0.821052	0.0776582	0.687	0.229703	0.19943	0.246039	0.0281339	0.0355912	2948.53	125.272	5.60004e-29	50
Set 2	LQH	2.6	fc.LQH_rm.2.6	0.864198	0.953	0.0800558	0.0522196	0.820949	0.0805012	0.663	0.256485	0.180912	0.253849	0.0281339	0.0355912	2837.2	13.9428	8.37499e-05	28
Set 2	LQH	2.5	fc.LQH_rm.2.5	0.864638	0.946	0.0798915	0.050573	0.82094	0.0791512	0.67025	0.24295	0.19943	0.246039	0.0281339	0.0355912	2860.22	36.9618	8.40402e-10	34
Set 2	LQH	1.2	fc.LQH_rm.1.2	0.873126	0.951	0.0766365	0.0366514	0.820836	0.0614297	0.7215	0.151478	0.24537	0.193265	0.0373932	0.0523831	3054.89	231.624	4.50899e-52	63
Set 2	LQHP	3.2	fc.LQHP_rm.3.2	0.861801	0.956	0.0832812	0.0595753	0.82075	0.0867163	0.71625	0.206703	0.208689	0.232648	0.037037	0.0740741	2879.77	56.5126	4.77611e-14	37
Set 2	LQH	0.9	fc.LQH_rm.0.9	0.876364	0.947	0.0749483	0.0379653	0.820348	0.0574964	0.7335	0.168354	0.24537	0.193265	0.0466524	0.0465149	3015.82	192.558	1.37123e-43	60
Set 2	H	3.5	fc.H_rm.3.5	0.86787	0.982	0.0855184	0.0532921	0.820325	0.0838497	0.74075	0.216609	0.199074	0.220868	0.0466524	0.0700509	5078.1	2254.84	0	97
Set 2	LQHP	3.3	fc.LQHP_rm.3.3	0.861014	0.959	0.0836532	0.060162	0.820256	0.0875414	0.71625	0.223929	0.208689	0.232648	0.0462963	0.0925926	2863.17	39.9109	1.92347e-10	33
Set 2	LQH	2.7	fc.LQH_rm.2.7	0.863689	0.949	0.0806811	0.0533482	0.820112	0.0818635	0.66075	0.259936	0.180912	0.253849	0.0281339	0.0355912	2975.55	152.293	7.5976e-35	53
Set 2	LQH	0.7	fc.LQH_rm.0.7	0.879963	0.957	0.075412	0.0394493	0.820014	0.0565358	0.72325	0.143095	0.236111	0.193265	0.0466524	0.0465149	3596.69	773.427	1.00702e-169	85
Set 2	LQH	2.8	fc.LQH_rm.2.8	0.862927	0.95	0.0807745	0.0546865	0.819944	0.0830165	0.6755	0.245792	0.180912	0.253849	0.0281339	0.0355912	2887.48	64.2224	1.01139e-15	39
Set 2	LQH	1.1	fc.LQH_rm.1.1	0.873978	0.948	0.076981	0.0371528	0.819838	0.060193	0.72175	0.171321	0.24537	0.193265	0.0373932	0.0523831	3433.51	610.253	2.72774e-134	81
Set 2	LQH	1	fc.LQH_rm.1	0.874786	0.947	0.0758047	0.037921	0.819829	0.0588163	0.733	0.177469	0.24537	0.193265	0.0466524	0.0465149	3256.75	433.488	6.60445e-96	75
Set 2	H	3.6	fc.H_rm.3.6	0.867736	0.982	0.0859972	0.0544732	0.81974	0.0849439	0.73	0.218603	0.199074	0.220868	0.0466524	0.0700509	4827.29	2004.03	0	96
Set 2	LQH	0.8	fc.LQH_rm.0.8	0.878643	0.947	0.0751917	0.0391046	0.819442	0.0566714	0.72525	0.131282	0.236111	0.19794	0.0466524	0.0465149	3275.22	451.96	6.43807e-100	76
Set 2	LQHP	3.4	fc.LQHP_rm.3.4	0.860162	0.956	0.0841392	0.0603281	0.819439	0.0882643	0.703	0.221605	0.208689	0.232648	0.0462963	0.0925926	2852.36	29.1022	4.27741e-08	30
Set 2	LQH	2.9	fc.LQH_rm.2.9	0.862333	0.954	0.0810955	0.0562198	0.819312	0.0842341	0.68425	0.244003	0.180912	0.253849	0.0281339	0.0355912	3032.87	209.606	2.72503e-47	59
Set 2	H	3.7	fc.H_rm.3.7	0.867261	0.981	0.0863869	0.0549451	0.819112	0.0855875	0.729	0.220465	0.199074	0.220868	0.037037	0.0740741	3591.48	768.217	1.36291e-168	84
Set 2	LQH	0.6	fc.LQH_rm.0.6	0.881776	0.963	0.0777853	0.042418	0.818514	0.0566547	0.71475	0.15577	0.273148	0.189683	0.0466524	0.0465149	5033.31	2210.04	0	97
Set 2	LQHP	3.5	fc.LQHP_rm.3.5	0.859312	0.962	0.0848674	0.0603361	0.818458	0.088885	0.69	0.214939	0.208689	0.232648	0.0462963	0.0925926	2874.89	51.6271	5.49469e-13	35
Set 2	LQH	3	fc.LQH_rm.3	0.861679	0.955	0.0817914	0.0573378	0.81827	0.0854677	0.69525	0.240817	0.19943	0.23849	0.0277778	0.0555556	2923.35	100.09	1.64542e-23	45
Set 2	LQHP	3.6	fc.LQHP_rm.3.6	0.858474	0.956	0.0849813	0.0607071	0.818266	0.0893537	0.68375	0.222407	0.208689	0.232648	0.0462963	0.0925926	2847.6	24.342	4.62213e-07	28
Set 2	H	3.8	fc.H_rm.3.8	0.866693	0.982	0.0870519	0.0560153	0.818179	0.0867567	0.72575	0.217892	0.208333	0.222928	0.037037	0.0740741	4182.28	1359.02	6.97798e-297	92
Set 2	LQH	3.1	fc.LQH_rm.3.1	0.861028	0.945	0.0818299	0.0589539	0.818033	0.0866759	0.68525	0.239579	0.190171	0.245592	0.0277778	0.0555556	2950.75	127.487	1.84996e-29	49
Set 2	LQHP	3.7	fc.LQHP_rm.3.7	0.8575	0.954	0.0853301	0.0606665	0.81794	0.089701	0.65825	0.234319	0.208689	0.232648	0.0462963	0.0925926	2856.91	33.6521	4.39711e-09	30
Set 2	LQHP	3.8	fc.LQHP_rm.3.8	0.856633	0.954	0.0854634	0.0611635	0.817837	0.090217	0.6525	0.215132	0.208689	0.232648	0.0462963	0.0925926	2843.52	20.2633	3.55237e-06	26
Set 2	LQHP	0.4	fc.LQHP_rm.0.4	0.898066	0.949	0.0905565	0.0556919	0.817769	0.0565071	0.66925	0.154241	0.300214	0.179763	0.0933048	0.0930299	13822.1	10998.8	0	104
Set 2	LQHP	3.9	fc.LQHP_rm.3.9	0.855625	0.955	0.0857942	0.0610971	0.817506	0.0906054	0.6335	0.238032	0.208689	0.232648	0.0462963	0.0925926	2845.28	22.0179	1.4774e-06	26
Set 2	LQH	3.2	fc.LQH_rm.3.2	0.860232	0.952	0.0820207	0.0592445	0.817498	0.0871553	0.675	0.243171	0.190171	0.245592	0.0277778	0.0555556	2945.27	122.004	2.86987e-28	48
Set 2	H	3.9	fc.H_rm.3.9	0.866368	0.979	0.0874709	0.0569637	0.817402	0.0876075	0.71375	0.223219	0.208333	0.222928	0.0462963	0.0925926	4453.6	1630.34	0	94
Set 2	LQH	3.4	fc.LQH_rm.3.4	0.858605	0.957	0.0817099	0.0610608	0.817309	0.0883019	0.67725	0.258319	0.190171	0.245592	0.0462963	0.0925926	2867.71	44.4526	1.98553e-11	33
Set 2	LQHP	4	fc.LQHP_rm.4	0.854568	0.947	0.0860476	0.0612323	0.81726	0.090979	0.61525	0.244233	0.208689	0.232648	0.0462963	0.0925926	2854.21	30.9524	1.69593e-08	28
Set 2	LQHP	4.1	fc.LQHP_rm.4.1	0.853625	0.953	0.0862612	0.0612754	0.816979	0.091261	0.6165	0.269642	0.208689	0.232648	0.0462963	0.0925926	2845.14	21.8823	1.58107e-06	25
Set 2	LQH	3.3	fc.LQH_rm.3.3	0.859449	0.954	0.0824479	0.059598	0.816855	0.0878239	0.68675	0.249469	0.190171	0.245592	0.037037	0.0740741	2862.05	38.7904	3.3682e-10	32
Set 2	LQH	3.5	fc.LQH_rm.3.5	0.85793	0.96	0.0821584	0.0612707	0.816795	0.0888967	0.674	0.26252	0.19943	0.23849	0.0462963	0.0925926	2949.43	126.166	3.5805e-29	48
Set 2	LQHP	4.2	fc.LQHP_rm.4.2	0.852473	0.943	0.086252	0.0615579	0.816773	0.0914924	0.616	0.267331	0.208689	0.232648	0.0462963	0.0925926	2873.54	50.2757	1.07995e-12	32
Set 2	LQH	3.6	fc.LQH_rm.3.6	0.857129	0.963	0.0819175	0.0622252	0.816656	0.0893953	0.67625	0.24502	0.19943	0.23849	0.0462963	0.0925926	2874.75	51.4879	5.89079e-13	34
Set 2	LQH	3.7	fc.LQH_rm.3.7	0.856317	0.959	0.0819386	0.0626105	0.816573	0.0897196	0.68475	0.240342	0.19943	0.23849	0.0462963	0.0925926	2863.54	40.2751	1.60327e-10	31
Set 2	LQHP	4.3	fc.LQHP_rm.4.3	0.851364	0.941	0.0863231	0.061838	0.816522	0.0917867	0.6055	0.283913	0.208689	0.232648	0.0462963	0.0925926	2832.49	9.22419	0.000886393	20
Set 2	LQH	3.8	fc.LQH_rm.3.8	0.855493	0.961	0.08204	0.0630163	0.816495	0.0900809	0.6735	0.256183	0.208689	0.232648	0.0462963	0.0925926	2853.39	30.1332	2.55446e-08	28
Set 2	H	4	fc.H_rm.4	0.865814	0.977	0.0878994	0.0584656	0.816476	0.0889588	0.69425	0.237943	0.208333	0.222928	0.0462963	0.0925926	4185.26	1362	1.56964e-297	92
Set 2	LQH	3.9	fc.LQH_rm.3.9	0.854653	0.963	0.0819981	0.0635292	0.816305	0.0903971	0.68175	0.264905	0.19943	0.23849	0.0462963	0.0925926	2854.82	31.5559	1.25416e-08	28
Set 2	H	0.4	fc.H_rm.0.4	0.888527	0.937	0.080886	0.0554295	0.816222	0.0553965	0.714	0.10433	0.310185	0.195617	0.0651709	0.0630479	NA	NA	NA	115
Set 2	LQHP	4.5	fc.LQHP_rm.4.5	0.849081	0.934	0.085846	0.0626066	0.816133	0.0920742	0.60875	0.289213	0.208689	0.232648	0.0462963	0.0925926	2932.73	109.47	1.51206e-25	43
Set 2	LQH	4	fc.LQH_rm.4	0.853875	0.96	0.0821911	0.0637853	0.81604	0.0906929	0.68875	0.270836	0.19943	0.23849	0.0462963	0.0925926	2838.78	15.5223	3.80203e-05	23
Set 2	LQHP	4.4	fc.LQHP_rm.4.4	0.850269	0.941	0.0865151	0.0618021	0.815988	0.0919858	0.61025	0.282421	0.208689	0.232648	0.0462963	0.0925926	3043.29	220.027	1.48727e-49	58
Set 2	LQHP	4.6	fc.LQHP_rm.4.6	0.847993	0.931	0.0857748	0.0627831	0.815854	0.0922245	0.6065	0.287238	0.19943	0.23849	0.0462963	0.0925926	2841.31	18.0482	1.07527e-05	21
Set 2	H	4.1	fc.H_rm.4.1	0.865473	0.978	0.0881678	0.0602044	0.815816	0.0901533	0.686	0.236906	0.208333	0.222928	0.0462963	0.0925926	4311.42	1488.15	0	93
Set 2	LQH	0.5	fc.LQH_rm.0.5	0.884895	0.946	0.0787874	0.0504682	0.815803	0.0555512	0.738	0.142784	0.282407	0.189683	0.0466524	0.0465149	NA	NA	NA	107
Set 2	LQH	4.1	fc.LQH_rm.4.1	0.8531	0.962	0.0823695	0.0642237	0.815715	0.0910697	0.68425	0.274183	0.19943	0.23849	0.0462963	0.0925926	2850.48	27.2153	1.09877e-07	26
Set 2	LQH	4.2	fc.LQH_rm.4.2	0.852087	0.961	0.0821845	0.0649847	0.815553	0.0913303	0.69025	0.270637	0.208689	0.232648	0.0462963	0.0925926	2832.38	9.11436	0.00093643	20
Set 2	LQHP	4.7	fc.LQHP_rm.4.7	0.846775	0.925	0.0857319	0.0628006	0.81551	0.0922987	0.60475	0.296165	0.19943	0.23849	0.0462963	0.0925926	2895.92	72.6589	1.4892e-17	35
Set 2	LQHP	5	fc.LQHP_rm.5	0.843294	0.921	0.0847693	0.0639386	0.815487	0.0925477	0.60525	0.291112	0.190171	0.245592	0.0462963	0.0925926	2840.07	16.8045	2.00255e-05	18
Set 2	LQHP	4.9	fc.LQHP_rm.4.9	0.844364	0.927	0.0852514	0.0634151	0.815359	0.0924829	0.6075	0.30223	0.190171	0.245592	0.0462963	0.0925926	2847.36	24.0952	5.22899e-07	21
Set 2	LQHP	4.8	fc.LQHP_rm.4.8	0.845581	0.921	0.0855281	0.0630265	0.815341	0.0923842	0.61425	0.284022	0.19943	0.23849	0.0462963	0.0925926	2848.51	25.2452	2.9424e-07	22
Set 2	LQH	4.3	fc.LQH_rm.4.3	0.851204	0.962	0.0824883	0.0651803	0.815198	0.0916382	0.694	0.25692	0.19943	0.23849	0.037037	0.0740741	2840.21	16.9443	1.86735e-05	22
Set 2	LQ	5	fc.LQ_rm.5	0.832631	0.923	0.0794921	0.0754685	0.814989	0.0910463	0.715	0.221569	0.171296	0.223952	0.0185185	0.037037	2830.09	6.82824	0.00293697	8
Set 2	LQ	4.9	fc.LQ_rm.4.9	0.832765	0.923	0.0796219	0.075314	0.814887	0.0910302	0.71025	0.228405	0.171296	0.223952	0.0185185	0.037037	2829.87	6.6074	0.00327987	8
Set 2	H	4.2	fc.H_rm.4.2	0.865066	0.978	0.0888137	0.0611964	0.814806	0.0913946	0.6815	0.226759	0.208333	0.222928	0.0462963	0.0925926	3378.14	554.882	2.88084e-122	78
Set 2	LQ	4.8	fc.LQ_rm.4.8	0.832911	0.926	0.0797752	0.0751375	0.814779	0.0910209	0.71325	0.227471	0.171296	0.223952	0.0185185	0.037037	2829.65	6.39331	0.00365043	8
Set 2	LQ	4.7	fc.LQ_rm.4.7	0.833048	0.925	0.0798183	0.0749406	0.814671	0.0909518	0.71575	0.224151	0.171296	0.223952	0.0185185	0.037037	2829.44	6.182	0.00405724	8
Set 2	LQH	4.4	fc.LQH_rm.4.4	0.850377	0.962	0.0830105	0.0652377	0.814554	0.0919981	0.69075	0.262562	0.19943	0.23849	0.037037	0.0740741	2862.39	39.1273	2.84614e-10	28
Set 2	LQ	4.6	fc.LQ_rm.4.6	0.83321	0.924	0.0799088	0.0747307	0.81455	0.0909093	0.7095	0.225799	0.171296	0.223952	0.0185185	0.037037	2829.19	5.92412	0.0046156	8
Set 2	LQH	4.5	fc.LQH_rm.4.5	0.849401	0.959	0.0828502	0.0660417	0.814529	0.0923268	0.684	0.27812	0.19943	0.23849	0.037037	0.0740741	2864.06	40.7975	1.23475e-10	28
Set 2	LQ	4.5	fc.LQ_rm.4.5	0.833381	0.922	0.0799533	0.0745991	0.814449	0.0908853	0.7135	0.229763	0.171296	0.223952	0.0185185	0.037037	2828.95	5.68852	0.00519262	8
Set 2	LQH	4.6	fc.LQH_rm.4.6	0.848438	0.959	0.0829982	0.0659629	0.814387	0.092404	0.69	0.278174	0.19943	0.23849	0.037037	0.0740741	2844.87	21.6071	1.81427e-06	22
Set 2	LQ	4.4	fc.LQ_rm.4.4	0.833491	0.926	0.0800284	0.0743961	0.814311	0.0908375	0.71275	0.227006	0.171296	0.223952	0.0185185	0.037037	2828.78	5.51931	0.00565107	8
Set 2	LQH	4.7	fc.LQH_rm.4.7	0.847392	0.952	0.0828891	0.0666278	0.814238	0.0926618	0.69075	0.277132	0.19943	0.23849	0.037037	0.0740741	2853.17	29.9042	2.86433e-08	24
Set 2	LQH	5	fc.LQH_rm.5	0.844455	0.944	0.0822482	0.0687189	0.814165	0.0932901	0.70625	0.260884	0.190171	0.245592	0.037037	0.0740741	2851.49	28.2273	6.62465e-08	22
Set 2	LQ	4.3	fc.LQ_rm.4.3	0.833636	0.927	0.0802046	0.0741032	0.814106	0.0907879	0.72025	0.219618	0.171296	0.223952	0.0185185	0.037037	2828.55	5.29063	0.00633561	8
Set 2	LQH	4.9	fc.LQH_rm.4.9	0.845467	0.952	0.082713	0.0677908	0.813982	0.0931432	0.701	0.267426	0.190171	0.245592	0.037037	0.0740741	2849.85	26.584	1.50654e-07	22
Set 2	LQ	4.2	fc.LQ_rm.4.2	0.833786	0.927	0.0803173	0.0738605	0.813927	0.0907383	0.7195	0.225602	0.162037	0.229995	0.0185185	0.037037	2828.33	5.06846	0.00707996	8
Set 2	LQH	4.8	fc.LQH_rm.4.8	0.846497	0.955	0.0830852	0.0674808	0.813877	0.0932117	0.6995	0.269294	0.190171	0.245592	0.037037	0.0740741	2841.85	18.5918	8.19382e-06	20
Set 2	H	4.3	fc.H_rm.4.3	0.864481	0.979	0.0892516	0.0624676	0.813868	0.0927258	0.66725	0.236572	0.208333	0.222928	0.0462963	0.0925926	3903.98	1080.72	1.88496e-236	89
Set 2	LQ	4.1	fc.LQ_rm.4.1	0.833932	0.928	0.080472	0.0735534	0.813691	0.0906723	0.71725	0.22234	0.162037	0.229995	0.0185185	0.037037	2828.12	4.86014	0.0078572	8
Set 2	LQ	4	fc.LQ_rm.4	0.834086	0.928	0.0806099	0.0732665	0.813476	0.0906168	0.7105	0.223983	0.162037	0.229995	0.0185185	0.037037	2827.91	4.64486	0.00875015	8
Set 2	LQHP	0.3	fc.LQHP_rm.0.3	0.899549	0.952	0.0941846	0.0607363	0.813422	0.0551671	0.70975	0.110774	0.346154	0.190585	0.102564	0.0923182	NA	NA	NA	106
Set 2	LQ	3.9	fc.LQ_rm.3.9	0.834197	0.93	0.0807211	0.073015	0.813263	0.0905522	0.70725	0.219728	0.152778	0.233448	0.0185185	0.037037	2825.37	2.10991	0.0310794	7
Set 2	LQ	3.8	fc.LQ_rm.3.8	0.834236	0.93	0.0808883	0.0726961	0.812993	0.0904749	0.7125	0.215724	0.152778	0.233448	0.0185185	0.037037	2825.29	2.02838	0.0323725	7
Set 2	H	4.4	fc.H_rm.4.4	0.863897	0.98	0.0896487	0.0636506	0.812843	0.0938586	0.6655	0.238775	0.208333	0.222928	0.0462963	0.0925926	7108.11	4284.85	0	101
Set 2	H	4.5	fc.H_rm.4.5	0.86354	0.979	0.0904213	0.0626399	0.812787	0.0943823	0.66175	0.247762	0.208333	0.222928	0.0462963	0.0925926	3559.11	735.844	1.45892e-161	83
Set 2	LQ	3.7	fc.LQ_rm.3.7	0.83427	0.927	0.0810422	0.072399	0.812739	0.0904105	0.715	0.217432	0.152778	0.233448	0.0185185	0.037037	2825.19	1.93194	0.0339718	7
Set 2	H	4.6	fc.H_rm.4.6	0.862761	0.978	0.091162	0.0617229	0.812624	0.0947522	0.656	0.268399	0.198718	0.206369	0.0462963	0.0925926	3019.5	196.237	2.17955e-44	55
Set 2	LQ	3.6	fc.LQ_rm.3.6	0.83429	0.926	0.0811993	0.0720656	0.812467	0.0903373	0.71375	0.213152	0.152778	0.233448	0.0185185	0.037037	2825.12	1.85922	0.0352297	7
Set 2	H	4.7	fc.H_rm.4.7	0.862233	0.978	0.0917614	0.0611801	0.81232	0.095131	0.6505	0.255223	0.207977	0.210775	0.0462963	0.0925926	3416.72	593.462	1.20796e-130	79
Set 2	LQ	3.5	fc.LQ_rm.3.5	0.834317	0.926	0.0813191	0.071787	0.812233	0.0902579	0.70975	0.21457	0.152778	0.233448	0.0185185	0.037037	2825.04	1.77705	0.0367072	7
Set 2	H	4.8	fc.H_rm.4.8	0.861663	0.977	0.0924531	0.0603168	0.812168	0.0955506	0.642	0.271399	0.207977	0.210775	0.0462963	0.0925926	3609.31	786.048	1.83027e-172	84
Set 2	LQ	3.4	fc.LQ_rm.3.4	0.834345	0.924	0.0813395	0.0715769	0.812024	0.0901822	0.70975	0.209344	0.152778	0.233448	0.0185185	0.037037	2824.96	1.69694	0.0382074	7
Set 2	H	4.9	fc.H_rm.4.9	0.861112	0.977	0.0927072	0.0599984	0.81179	0.0955905	0.64025	0.273856	0.217236	0.216679	0.0462963	0.0925926	NA	NA	NA	107
Set 2	LQ	3.3	fc.LQ_rm.3.3	0.834364	0.93	0.0814886	0.0712419	0.811771	0.0901176	0.70775	0.206313	0.152778	0.233448	0.0185185	0.037037	2824.89	1.62721	0.039563	7
Set 2	H	5	fc.H_rm.5	0.860309	0.976	0.0934777	0.0595527	0.811566	0.0960194	0.65	0.268501	0.217236	0.216679	0.0462963	0.0925926	NA	NA	NA	107
Set 2	LQ	3.2	fc.LQ_rm.3.2	0.834448	0.935	0.081573	0.0710282	0.811561	0.0900741	0.704	0.202585	0.152778	0.233448	0.0185185	0.037037	2826.98	3.71474	0.0139312	8
Set 2	LQH	0.4	fc.LQH_rm.0.4	0.888264	0.95	0.0824518	0.0584145	0.811551	0.0550549	0.72975	0.108886	0.30057	0.183763	0.0747863	0.060498	NA	NA	NA	112
Set 2	LQ	3.1	fc.LQ_rm.3.1	0.834613	0.934	0.0816932	0.0706961	0.811306	0.0899695	0.703	0.203235	0.152778	0.233448	0.0185185	0.037037	2828.95	5.68572	0.00519991	9
Set 2	LQ	3	fc.LQ_rm.3	0.83482	0.929	0.0817939	0.0703772	0.811085	0.089868	0.68725	0.203138	0.152778	0.233448	0.0185185	0.037037	2830.91	7.6527	0.00194478	10
Set 2	LQ	2.9	fc.LQ_rm.2.9	0.835071	0.929	0.0818359	0.0700708	0.810894	0.0897884	0.68425	0.190673	0.152778	0.233448	0.0185185	0.037037	2830.32	7.05857	0.00261748	10
Set 2	LQ	2.6	fc.LQ_rm.2.6	0.835888	0.934	0.0815433	0.0696639	0.810815	0.0895466	0.68725	0.19391	0.152778	0.233448	0.0185185	0.037037	2828.55	5.28379	0.00635732	10
Set 2	LQ	2.7	fc.LQ_rm.2.7	0.835621	0.931	0.0817162	0.0696579	0.810748	0.089631	0.6835	0.186026	0.152778	0.233448	0.0185185	0.037037	2831.6	8.33519	0.00138252	11
Set 2	LQ	2.8	fc.LQ_rm.2.8	0.83536	0.93	0.0818715	0.0697486	0.810685	0.0897224	0.689	0.189387	0.152778	0.233448	0.0185185	0.037037	2829.69	6.42755	0.00358848	10
Set 2	LQ	2.4	fc.LQ_rm.2.4	0.836427	0.927	0.0816639	0.0697882	0.810679	0.0895711	0.672	0.201407	0.162037	0.229995	0.0185185	0.037037	2827.33	4.06688	0.0116821	10
Set 2	LQ	2.5	fc.LQ_rm.2.5	0.836143	0.929	0.081786	0.0694343	0.810642	0.0895148	0.673	0.196893	0.162037	0.229995	0.0185185	0.037037	2830.46	7.19852	0.00244059	11
Set 2	LQ	2.3	fc.LQ_rm.2.3	0.836672	0.931	0.0816904	0.0698444	0.810609	0.0895836	0.67325	0.204834	0.162037	0.229995	0.0185185	0.037037	2826.8	3.53558	0.0152368	10
Set 2	LQ	2.2	fc.LQ_rm.2.2	0.836877	0.932	0.0817863	0.069798	0.810481	0.0895689	0.66075	0.216671	0.171652	0.248864	0.0185185	0.037037	2826.28	3.01803	0.0197368	10
Set 2	LQ	2.1	fc.LQ_rm.2.1	0.837087	0.927	0.081879	0.0697273	0.810323	0.0895448	0.661	0.227205	0.171652	0.248864	0.0185185	0.037037	2825.86	2.59385	0.0243998	10
Set 2	LQ	2	fc.LQ_rm.2	0.837312	0.924	0.0821712	0.0696374	0.810089	0.0895874	0.6655	0.220917	0.180912	0.246539	0.0185185	0.037037	2825.37	2.11092	0.0310637	10
Set 2	LQ	1.9	fc.LQ_rm.1.9	0.837472	0.928	0.082204	0.0695827	0.810015	0.0894979	0.6685	0.216722	0.180912	0.246539	0.0185185	0.037037	2825	1.7399	0.0373955	10
Set 2	LQ	1.4	fc.LQ_rm.1.4	0.838975	0.934	0.0809875	0.0654832	0.809937	0.0864067	0.6565	0.25979	0.189815	0.22035	0.0185185	0.037037	2827.32	4.06308	0.0117043	12
Set 2	LQ	1.2	fc.LQ_rm.1.2	0.83979	0.937	0.0802092	0.0628426	0.80988	0.0844826	0.6475	0.261723	0.189815	0.22035	0.0185185	0.037037	2826.06	2.79706	0.0220425	12
Set 2	LQ	1.5	fc.LQ_rm.1.5	0.838517	0.932	0.081418	0.0664639	0.80988	0.0872241	0.6685	0.253798	0.190171	0.245592	0.0185185	0.037037	2825.51	2.24344	0.0290722	11
Set 2	LQ	1.6	fc.LQ_rm.1.6	0.838074	0.935	0.081735	0.0675262	0.809878	0.0880395	0.66525	0.245717	0.190171	0.245592	0.0185185	0.037037	2826.24	2.97565	0.0201595	11
Set 2	LQ	1.3	fc.LQ_rm.1.3	0.839293	0.935	0.0807625	0.0642	0.809859	0.0855766	0.6635	0.252975	0.189815	0.22035	0.0185185	0.037037	2826.81	3.54936	0.0151321	12
Set 2	LQ	1.8	fc.LQ_rm.1.8	0.837662	0.932	0.0822725	0.0694682	0.809739	0.0894437	0.6525	0.245819	0.180912	0.246539	0.0185185	0.037037	2824.57	1.3039	0.0465046	10
Set 2	LQ	1.7	fc.LQ_rm.1.7	0.837851	0.934	0.0820754	0.0687645	0.809737	0.0888806	0.67225	0.239079	0.180912	0.246539	0.0185185	0.037037	2824.16	0.90203	0.0568539	10
Set 2	LQ	1.1	fc.LQ_rm.1.1	0.840209	0.937	0.0798851	0.0618593	0.809728	0.0836292	0.65725	0.269972	0.199074	0.214567	0.0185185	0.037037	2827.91	4.65303	0.00871446	13
Set 2	LQ	1	fc.LQ_rm.1	0.840617	0.942	0.0794171	0.0605971	0.809631	0.0825995	0.67475	0.263964	0.199074	0.214567	0.0185185	0.037037	2827.26	3.99853	0.0120883	13
Set 2	LQ	0.9	fc.LQ_rm.0.9	0.841341	0.948	0.0788963	0.0591941	0.809563	0.0814781	0.6755	0.271188	0.199074	0.214567	0.0185185	0.037037	2825.44	2.17381	0.0301021	13
Set 2	LQ	0.8	fc.LQ_rm.0.8	0.841651	0.951	0.0785921	0.0578895	0.809485	0.0805633	0.67925	0.269726	0.208333	0.214567	0.0185185	0.037037	2824.43	1.16554	0.0498357	13
Set 2	LQ	0.7	fc.LQ_rm.0.7	0.842056	0.963	0.0784114	0.0565157	0.809271	0.0796836	0.68725	0.283787	0.208333	0.214567	0.0185185	0.037037	2823.26	0	0.0892552	13
Set 2	H	0.3	fc.H_rm.0.3	0.891321	0.943	0.0901478	0.0582903	0.809063	0.05553	0.704	0.118954	0.327991	0.172117	0.0840456	0.0762519	NA	NA	NA	123
Set 2	LQHP	0.2	fc.LQHP_rm.0.2	0.907771	0.945	0.104299	0.0571309	0.808865	0.0532242	0.70675	0.10746	0.355413	0.173054	0.130342	0.126096	NA	NA	NA	142
Set 2	LQ	0.6	fc.LQ_rm.0.6	0.842352	0.964	0.078902	0.0542848	0.808679	0.0786137	0.68075	0.295246	0.208333	0.214567	0.0185185	0.037037	2827.79	4.52619	0.00928503	15
Set 2	LQ	0.5	fc.LQ_rm.0.5	0.842807	0.975	0.0786764	0.0521561	0.807543	0.0767295	0.6575	0.300797	0.208333	0.214567	0.0185185	0.037037	2826.58	3.31712	0.0169953	15
Set 2	LQ	0.4	fc.LQ_rm.0.4	0.843324	0.981	0.0790087	0.0481847	0.805233	0.0736104	0.645	0.253638	0.208333	0.214567	0.0277778	0.0555556	2825.14	1.88284	0.0348161	15
Set 2	LQH	0.3	fc.LQH_rm.0.3	0.891635	0.94	0.093786	0.0597682	0.804812	0.0569474	0.70475	0.139012	0.347222	0.187257	0.0840456	0.0762519	NA	NA	NA	124
Set 2	LQ	0.2	fc.LQ_rm.0.2	0.843719	0.95	0.0758355	0.0406663	0.802872	0.0648136	0.63775	0.238401	0.199074	0.220868	0.0462963	0.0925926	2825.91	2.64754	0.0237535	16
Set 2	LQ	0.3	fc.LQ_rm.0.3	0.843477	0.969	0.0801066	0.0438232	0.802067	0.0697787	0.668	0.223519	0.226852	0.206421	0.0462963	0.0925926	2826.77	3.51275	0.0154116	16
Set 2	LQ	0.1	fc.LQ_rm.0.1	0.843348	0.958	0.069796	0.0381789	0.801111	0.0563407	0.69325	0.172668	0.226852	0.206421	0.0462963	0.0925926	2826.05	2.78457	0.0221805	16
Set 2	L	5	fc.L_rm.5	0.823396	0.951	0.0928997	0.0914706	0.801025	0.109733	0.7335	0.194413	0.162393	0.252529	0.0569801	0.0734137	2841.1	17.8406	1.19285e-05	6
Set 2	L	4.9	fc.L_rm.4.9	0.823401	0.948	0.0929079	0.091807	0.800911	0.109947	0.73525	0.194183	0.162393	0.252529	0.0569801	0.0734137	2841.05	17.79	1.22346e-05	6
Set 2	L	4.8	fc.L_rm.4.8	0.823411	0.952	0.0929286	0.0921328	0.800828	0.110171	0.737	0.188547	0.162393	0.252529	0.0569801	0.0734137	2841	17.7404	1.25419e-05	6
Set 2	L	4.7	fc.L_rm.4.7	0.823424	0.949	0.0929549	0.0924486	0.800737	0.1104	0.735	0.18025	0.162393	0.252529	0.0569801	0.0734137	2840.95	17.6915	1.28519e-05	6
Set 2	L	4.6	fc.L_rm.4.6	0.823431	0.947	0.093005	0.092752	0.800662	0.110636	0.73825	0.175106	0.162393	0.252529	0.0569801	0.0734137	2840.91	17.644	1.31607e-05	6
Set 2	L	4.5	fc.L_rm.4.5	0.823438	0.948	0.093054	0.0930543	0.800579	0.110869	0.74075	0.176069	0.162393	0.252529	0.0569801	0.0734137	2840.86	17.5981	1.34668e-05	6
Set 2	L	4.4	fc.L_rm.4.4	0.823443	0.95	0.0930663	0.093373	0.800491	0.111086	0.74425	0.168431	0.162393	0.252529	0.0569801	0.0734137	2840.81	17.5525	1.3777e-05	6
Set 2	L	4.3	fc.L_rm.4.3	0.823455	0.95	0.093089	0.0936634	0.800402	0.111293	0.74325	0.170773	0.162393	0.252529	0.0665954	0.0907917	2840.77	17.508	1.40872e-05	6
Set 2	L	4.2	fc.L_rm.4.2	0.823464	0.953	0.0931053	0.0939776	0.800299	0.11151	0.74325	0.166768	0.162393	0.252529	0.0665954	0.0907917	2840.73	17.4652	1.43917e-05	6
Set 2	L	4.1	fc.L_rm.4.1	0.823469	0.954	0.0931244	0.0942625	0.800221	0.111719	0.745	0.166435	0.162393	0.252529	0.0665954	0.0907917	2840.68	17.4228	1.46999e-05	6
Set 2	L	4	fc.L_rm.4	0.823476	0.954	0.0931571	0.0945779	0.80011	0.11194	0.74025	0.169187	0.162393	0.252529	0.0665954	0.0907917	2840.64	17.3816	1.50061e-05	6
Set 2	L	3.9	fc.L_rm.3.9	0.823487	0.953	0.0931334	0.0949453	0.799969	0.112145	0.741	0.165535	0.162393	0.252529	0.0665954	0.0907917	2840.6	17.3415	1.53101e-05	6
Set 2	L	3.8	fc.L_rm.3.8	0.823502	0.954	0.0931736	0.0952536	0.799887	0.112372	0.743	0.158188	0.162393	0.252529	0.0665954	0.0907917	2840.56	17.3024	1.56122e-05	6
Set 2	L	3.7	fc.L_rm.3.7	0.823509	0.956	0.0931386	0.095602	0.799759	0.112568	0.74275	0.155941	0.162393	0.252529	0.0665954	0.0907917	2840.53	17.2644	1.5912e-05	6
Set 2	L	3.6	fc.L_rm.3.6	0.823518	0.957	0.0931495	0.0959279	0.799626	0.112787	0.7405	0.15647	0.162393	0.252529	0.0665954	0.0907917	2840.49	17.2274	1.62092e-05	6
Set 2	L	3.5	fc.L_rm.3.5	0.823519	0.956	0.0931531	0.0962593	0.799513	0.113015	0.7385	0.154886	0.162393	0.252529	0.0665954	0.0907917	2840.45	17.1914	1.65033e-05	6
Set 2	L	3.4	fc.L_rm.3.4	0.823512	0.956	0.0931497	0.0965951	0.79939	0.113226	0.734	0.147955	0.162393	0.252529	0.0665954	0.0907917	2840.42	17.1565	1.67941e-05	6
Set 2	L	3.3	fc.L_rm.3.3	0.823528	0.955	0.0931521	0.0969483	0.799267	0.113459	0.737	0.145373	0.162393	0.252529	0.0665954	0.0907917	2840.38	17.1226	1.70812e-05	6
Set 2	L	3.2	fc.L_rm.3.2	0.823524	0.954	0.0931454	0.0972715	0.799131	0.113666	0.7355	0.155157	0.162393	0.252529	0.0665954	0.0907917	2840.35	17.0897	1.73643e-05	6
Set 2	L	3.1	fc.L_rm.3.1	0.823523	0.952	0.0931511	0.0976201	0.798964	0.113881	0.73875	0.147645	0.162393	0.252529	0.0665954	0.0907917	2840.32	17.0578	1.7643e-05	6
Set 2	H	0.2	fc.H_rm.0.2	0.898581	0.944	0.107322	0.0573893	0.798901	0.0558931	0.7105	0.170052	0.355769	0.139244	0.102564	0.0923182	NA	NA	NA	161
Set 2	L	3	fc.L_rm.3	0.823547	0.951	0.0931756	0.0979298	0.798839	0.114109	0.742	0.141758	0.162393	0.252529	0.0665954	0.0907917	2840.29	17.027	1.79171e-05	6
Set 2	L	2.9	fc.L_rm.2.9	0.823553	0.951	0.093194	0.0982057	0.798722	0.114312	0.746	0.144806	0.162393	0.252529	0.0665954	0.0907917	2840.26	16.9972	1.81861e-05	6
Set 2	L	2.8	fc.L_rm.2.8	0.823567	0.951	0.0932386	0.098471	0.798639	0.114535	0.751	0.137973	0.162393	0.252529	0.0665954	0.0907917	2840.23	16.9684	1.84498e-05	6
Set 2	L	2.7	fc.L_rm.2.7	0.823578	0.95	0.0933103	0.0987133	0.798538	0.114765	0.749	0.126349	0.162393	0.252529	0.0665954	0.0907917	2840.2	16.9406	1.87077e-05	6
Set 2	L	2.6	fc.L_rm.2.6	0.823583	0.95	0.0932565	0.099054	0.798369	0.114947	0.7525	0.125088	0.162393	0.252529	0.0665954	0.0907917	2840.18	16.9138	1.89609e-05	6
Set 2	L	2.5	fc.L_rm.2.5	0.823587	0.949	0.0933354	0.0992992	0.798262	0.115182	0.7535	0.142542	0.162393	0.252529	0.0665954	0.0907917	2840.15	16.888	1.92067e-05	6
Set 2	L	2.4	fc.L_rm.2.4	0.8236	0.95	0.0933184	0.0996381	0.79809	0.11539	0.75425	0.142399	0.162393	0.252529	0.0665954	0.0907917	2840.13	16.8634	1.94439e-05	6
Set 2	L	2.3	fc.L_rm.2.3	0.823597	0.948	0.0933419	0.0999454	0.797966	0.115615	0.7575	0.134637	0.162393	0.252529	0.0665954	0.0907917	2840.1	16.8397	1.96759e-05	6
Set 2	L	2.2	fc.L_rm.2.2	0.823598	0.947	0.0932852	0.100316	0.79779	0.115799	0.7575	0.129734	0.162393	0.252529	0.0665954	0.0907917	2842.37	19.1055	6.33774e-06	7
Set 2	L	2.1	fc.L_rm.2.1	0.823596	0.951	0.0934637	0.10046	0.797425	0.116005	0.757	0.129494	0.162393	0.252529	0.0665954	0.0907917	2842.34	19.0781	6.42501e-06	7
Set 2	L	2	fc.L_rm.2	0.823613	0.949	0.0934923	0.10071	0.797185	0.116174	0.758	0.132063	0.162393	0.252529	0.0665954	0.0907917	2842.31	19.0524	6.50801e-06	7
Set 2	LQH	0.2	fc.LQH_rm.0.2	0.899218	0.949	0.108897	0.0571171	0.796921	0.0554656	0.71125	0.175163	0.374288	0.130035	0.102564	0.0923182	NA	NA	NA	155
Set 2	L	1.9	fc.L_rm.1.9	0.823609	0.944	0.0935851	0.100935	0.796889	0.116376	0.75275	0.134621	0.162393	0.252529	0.0665954	0.0907917	2842.29	19.0283	6.58702e-06	7
Set 2	L	1.8	fc.L_rm.1.8	0.823619	0.943	0.0937313	0.101101	0.796587	0.116586	0.76275	0.127537	0.162393	0.252529	0.0665954	0.0907917	2842.27	19.0056	6.66227e-06	7
Set 2	L	1.7	fc.L_rm.1.7	0.823616	0.94	0.0938811	0.101269	0.796285	0.116792	0.75575	0.12685	0.162393	0.252529	0.0665954	0.0907917	2842.25	18.9845	6.73279e-06	7
Set 2	L	1.6	fc.L_rm.1.6	0.823619	0.937	0.0940478	0.101413	0.795996	0.117002	0.757	0.120833	0.162393	0.252529	0.0665954	0.0907917	2842.22	18.9595	6.81763e-06	7
Set 2	L	1.5	fc.L_rm.1.5	0.823617	0.938	0.0941377	0.10165	0.795609	0.117193	0.75825	0.120519	0.162393	0.252529	0.0665954	0.0907917	2842.2	18.942	6.8775e-06	7
Set 2	L	1.4	fc.L_rm.1.4	0.823627	0.939	0.094269	0.101821	0.7953	0.117392	0.7585	0.116643	0.162393	0.252529	0.0665954	0.0907917	2842.19	18.9243	6.93877e-06	7
Set 2	L	1.3	fc.L_rm.1.3	0.823614	0.935	0.0944542	0.101946	0.794959	0.117591	0.75925	0.115578	0.162393	0.252529	0.0665954	0.0907917	2842.17	18.908	6.99533e-06	7
Set 2	L	1.2	fc.L_rm.1.2	0.823621	0.928	0.0946376	0.102078	0.794632	0.117799	0.76425	0.112224	0.162393	0.252529	0.0665954	0.0907917	2842.15	18.8886	7.06358e-06	7
Set 2	L	1.1	fc.L_rm.1.1	0.823618	0.926	0.0947888	0.102211	0.794313	0.11799	0.763	0.112644	0.162393	0.252529	0.0665954	0.0907917	2842.14	18.8754	7.1105e-06	7
Set 2	L	1	fc.L_rm.1	0.823618	0.93	0.0949721	0.102353	0.793975	0.118217	0.76	0.110227	0.162393	0.252529	0.0665954	0.0907917	2842.12	18.8614	7.16025e-06	7
Set 2	L	0.9	fc.L_rm.0.9	0.823625	0.929	0.0951715	0.102511	0.79363	0.118465	0.761	0.111179	0.162393	0.252529	0.0665954	0.0907917	2842.11	18.8496	7.20277e-06	7
Set 2	L	0.8	fc.L_rm.0.8	0.823619	0.927	0.0953584	0.102626	0.793292	0.118678	0.762	0.103082	0.162393	0.252529	0.0665954	0.0907917	2842.1	18.8397	7.23851e-06	7
Set 2	L	0.7	fc.L_rm.0.7	0.823635	0.928	0.0955436	0.102711	0.792919	0.118872	0.76725	0.0963894	0.162393	0.252529	0.0665954	0.0907917	2844.43	21.1676	2.26015e-06	8
Set 2	L	0.6	fc.L_rm.0.6	0.823654	0.923	0.0957037	0.102686	0.792612	0.11902	0.757	0.103798	0.162393	0.252529	0.0665954	0.0907917	2844.42	21.1589	2.27001e-06	8
Set 2	L	0.5	fc.L_rm.0.5	0.823668	0.924	0.0956009	0.102238	0.792404	0.118942	0.76275	0.104513	0.162393	0.252529	0.0665954	0.0907917	2844.41	21.1532	2.27651e-06	8
Set 2	L	0.4	fc.L_rm.0.4	0.823667	0.912	0.0955942	0.101942	0.792167	0.118926	0.746	0.101905	0.162393	0.252529	0.0665954	0.0907917	2844.41	21.1488	2.2816e-06	8
Set 2	L	0.3	fc.L_rm.0.3	0.823685	0.91	0.0955374	0.101581	0.791951	0.11888	0.743	0.102956	0.162393	0.252529	0.0665954	0.0907917	2844.41	21.1467	2.28396e-06	8
Set 2	L	0.2	fc.L_rm.0.2	0.823673	0.912	0.0954819	0.101249	0.791703	0.118851	0.744	0.115074	0.162393	0.252529	0.0665954	0.0907917	2844.41	21.1462	2.28451e-06	8
Set 2	L	0.1	fc.L_rm.0.1	0.823661	0.911	0.0954003	0.100909	0.791462	0.118787	0.74225	0.116408	0.162393	0.252529	0.0665954	0.0907917	2844.41	21.1469	2.28377e-06	8
Set 2	LQHP	0.1	fc.LQHP_rm.0.1	0.91553	0.978	0.134013	0.0594004	0.787703	0.0570476	0.68225	0.0880355	0.457977	0.142931	0.139601	0.142621	NA	NA	NA	195
Set 2	H	0.1	fc.H_rm.0.1	0.913823	0.982	0.136495	0.0615248	0.779479	0.0598266	0.669	0.0634823	0.467236	0.125959	0.130342	0.126096	NA	NA	NA	204
Set 2	LQH	0.1	fc.LQH_rm.0.1	0.912837	0.972	0.13751	0.06304	0.778558	0.0612369	0.67625	0.0578871	0.467236	0.125959	0.130342	0.126096	NA	NA	NA	197
Set 3	LQHP	2.9	fc.LQHP_rm.2.9	0.862194	0.901	0.0774276	0.059602	0.829763	0.0812985	0.707	0.158196	0.19943	0.23849	0.037037	0.0740741	2819.6	10.5949	0.00095595	17
Set 3	LQHP	3	fc.LQHP_rm.3	0.861845	0.902	0.0777757	0.0605616	0.829619	0.0820274	0.72025	0.158958	0.19943	0.23849	0.037037	0.0740741	2817.62	8.61223	0.00257613	16
Set 3	LQHP	2.8	fc.LQHP_rm.2.8	0.862697	0.902	0.0779267	0.0591449	0.829438	0.0813707	0.70725	0.174227	0.19943	0.23849	0.037037	0.0740741	2815.89	6.88517	0.00610936	16
Set 3	LQHP	3.2	fc.LQHP_rm.3.2	0.860855	0.906	0.0792438	0.0598411	0.829437	0.0829435	0.7305	0.162658	0.19943	0.23849	0.037037	0.0740741	2819.21	10.2082	0.00115989	16
Set 3	LQHP	3.1	fc.LQHP_rm.3.1	0.861357	0.898	0.0785706	0.0602828	0.829375	0.0825569	0.71625	0.168715	0.19943	0.23849	0.037037	0.0740741	2812.82	3.81153	0.0284071	14
Set 3	LQHP	3.3	fc.LQHP_rm.3.3	0.860526	0.907	0.0799188	0.0597548	0.829173	0.083469	0.73075	0.165181	0.19943	0.23849	0.037037	0.0740741	2819.98	10.975	0.000790486	16
Set 3	LQHP	2.7	fc.LQHP_rm.2.7	0.863114	0.902	0.0784051	0.0583618	0.829096	0.0811534	0.69425	0.189981	0.19943	0.23849	0.037037	0.0740741	2820.81	11.8003	0.000523217	18
Set 3	LQHP	3.4	fc.LQHP_rm.3.4	0.859951	0.909	0.0805167	0.0597187	0.828968	0.0840198	0.73675	0.163274	0.19943	0.23849	0.037037	0.0740741	2820.91	11.9005	0.000497668	16
Set 3	LQHP	2.6	fc.LQHP_rm.2.6	0.86349	0.902	0.0787058	0.0579728	0.828772	0.0810485	0.689	0.20245	0.19943	0.23849	0.037037	0.0740741	2817.2	8.19385	0.00317555	17
Set 3	LQHP	3.6	fc.LQHP_rm.3.6	0.859114	0.907	0.0816193	0.059278	0.828727	0.0849532	0.7515	0.160434	0.19943	0.23849	0.037037	0.0740741	2817.01	8.00218	0.00349493	14
Set 3	LQHP	3.5	fc.LQHP_rm.3.5	0.859507	0.903	0.0812584	0.0595261	0.828693	0.0845826	0.7455	0.159993	0.19943	0.23849	0.037037	0.0740741	2816.22	7.21484	0.00518094	14
Set 3	LQHP	3.7	fc.LQHP_rm.3.7	0.858776	0.905	0.0822543	0.0589365	0.828604	0.0852867	0.7515	0.167341	0.19943	0.23849	0.037037	0.0740741	2817.86	8.85052	0.00228678	14
Set 3	LQHP	2.5	fc.LQHP_rm.2.5	0.863749	0.905	0.0792708	0.0582236	0.828472	0.0813799	0.691	0.206351	0.19943	0.23849	0.037037	0.0740741	2816.6	7.59688	0.00428006	17
Set 3	LQHP	3.8	fc.LQHP_rm.3.8	0.858406	0.909	0.0826949	0.0586941	0.828456	0.0856788	0.762	0.158785	0.19943	0.23849	0.037037	0.0740741	2818.63	9.62855	0.0015498	14
Set 3	LQHP	3.9	fc.LQHP_rm.3.9	0.858037	0.909	0.0832262	0.0585156	0.828308	0.08608	0.7645	0.163145	0.19943	0.23849	0.037037	0.0740741	2819.46	10.4563	0.00102455	14
Set 3	LQHP	2	fc.LQHP_rm.2	0.866664	0.902	0.0807678	0.0534604	0.828208	0.0785408	0.6915	0.204507	0.208689	0.232648	0.037037	0.0740741	2826.33	17.3265	3.30128e-05	22
Set 3	LQHP	2.4	fc.LQHP_rm.2.4	0.864401	0.907	0.0796705	0.0577623	0.828196	0.0812114	0.67725	0.213537	0.19943	0.23849	0.037037	0.0740741	2821.41	12.4076	0.000386205	19
Set 3	LQHP	4	fc.LQHP_rm.4	0.857648	0.907	0.0836923	0.0582347	0.828154	0.0863852	0.76525	0.168268	0.190171	0.245592	0.037037	0.0740741	2817.6	8.59738	0.00259534	13
Set 3	LQHP	4.1	fc.LQHP_rm.4.1	0.857312	0.908	0.0842467	0.0581186	0.828085	0.0866196	0.774	0.166723	0.190171	0.245592	0.037037	0.0740741	2815.88	6.87051	0.0061543	12
Set 3	LQHP	2.3	fc.LQHP_rm.2.3	0.864835	0.903	0.0796579	0.0570063	0.828063	0.0805809	0.67875	0.224173	0.208689	0.232648	0.037037	0.0740741	2820.35	11.3494	0.00065555	19
Set 3	LQHP	4.2	fc.LQHP_rm.4.2	0.856807	0.915	0.0849116	0.0573023	0.828025	0.0866652	0.78075	0.176145	0.190171	0.245592	0.037037	0.0740741	2816.6	7.59054	0.00429364	12
Set 3	LQHP	4.3	fc.LQHP_rm.4.3	0.856714	0.921	0.0854541	0.0568981	0.828006	0.0868102	0.778	0.177197	0.190171	0.245592	0.037037	0.0740741	2814.38	5.37189	0.0130197	11
Set 3	LQHP	4.4	fc.LQHP_rm.4.4	0.856375	0.916	0.0858673	0.0564911	0.827919	0.0869222	0.78275	0.175337	0.199786	0.263848	0.037037	0.0740741	2817.54	8.53477	0.00267786	12
Set 3	LQHP	4.5	fc.LQHP_rm.4.5	0.855882	0.926	0.0863424	0.0561446	0.827795	0.0868975	0.7865	0.176321	0.209046	0.256788	0.037037	0.0740741	2818.24	9.23037	0.00189122	12
Set 3	LQHP	4.7	fc.LQHP_rm.4.7	0.855204	0.919	0.0870411	0.0559215	0.82774	0.0873233	0.78325	0.180358	0.209046	0.256788	0.037037	0.0740741	2816.93	7.92078	0.00364011	11
Set 3	LQHP	4.6	fc.LQHP_rm.4.6	0.855562	0.922	0.086834	0.0559097	0.827714	0.0872662	0.78125	0.181116	0.209046	0.256788	0.037037	0.0740741	2821.45	12.447	0.000378676	13
Set 3	LQHP	2.1	fc.LQHP_rm.2.1	0.866034	0.906	0.0811009	0.0555521	0.827655	0.080174	0.68175	0.206582	0.208689	0.232648	0.037037	0.0740741	2827.32	18.3113	2.0176e-05	22
Set 3	LQHP	4.9	fc.LQHP_rm.4.9	0.854496	0.919	0.0877128	0.0557224	0.827461	0.087546	0.79375	0.170563	0.209046	0.256788	0.037037	0.0740741	2820.5	11.4938	0.000609893	12
Set 3	LQHP	1.9	fc.LQHP_rm.1.9	0.867199	0.909	0.0817542	0.0524954	0.827455	0.0783637	0.69475	0.194322	0.208689	0.232648	0.0466524	0.0700509	2831.39	22.3882	2.6276e-06	24
Set 3	LQHP	4.8	fc.LQHP_rm.4.8	0.85492	0.917	0.0874769	0.0557935	0.827363	0.0873338	0.7905	0.175322	0.209046	0.256788	0.037037	0.0740741	2819.93	10.9206	0.000812306	12
Set 3	LQHP	2.2	fc.LQHP_rm.2.2	0.865524	0.913	0.0807283	0.0570228	0.827362	0.0809857	0.67675	0.210554	0.208689	0.232648	0.037037	0.0740741	2825.24	16.2386	5.6876e-05	21
Set 3	LQHP	5	fc.LQHP_rm.5	0.854473	0.925	0.0879523	0.0556167	0.827253	0.0874892	0.78425	0.188022	0.209046	0.256788	0.037037	0.0740741	2823.51	14.5034	0.000135428	13
Set 3	LQHP	1.7	fc.LQHP_rm.1.7	0.869251	0.907	0.0826058	0.049632	0.827149	0.076421	0.6835	0.192216	0.217593	0.209718	0.0466524	0.0700509	2841.2	32.1989	1.9462e-08	28
Set 3	LQHP	1.8	fc.LQHP_rm.1.8	0.868151	0.9	0.0833121	0.0529257	0.826299	0.0790925	0.68825	0.204495	0.217949	0.232137	0.0466524	0.0700509	2828.97	19.967	8.81677e-06	24
Set 3	LQHP	1.6	fc.LQHP_rm.1.6	0.870123	0.905	0.0841106	0.0490569	0.825733	0.0765443	0.67875	0.191697	0.217236	0.189673	0.0466524	0.0700509	2868.11	59.106	2.79497e-14	35
Set 3	LQHP	1.5	fc.LQHP_rm.1.5	0.87085	0.903	0.0844861	0.0462278	0.825572	0.0752594	0.67525	0.198666	0.226496	0.188487	0.0466524	0.0700509	2890.21	81.201	4.45157e-19	40
Set 3	LQHP	1.4	fc.LQHP_rm.1.4	0.872284	0.896	0.0852479	0.0447717	0.825325	0.0740555	0.7285	0.13084	0.226496	0.188487	0.0466524	0.0700509	2868.16	59.1511	2.73264e-14	36
Set 3	LQ	4.5	fc.LQ_rm.4.5	0.846816	0.949	0.0831898	0.0511675	0.825298	0.0823443	0.76775	0.156564	0.190171	0.245592	0.0277778	0.0555556	2821.28	12.2738	0.000412915	8
Set 3	LQ	4.6	fc.LQ_rm.4.6	0.846645	0.953	0.0833286	0.0510691	0.825265	0.0824756	0.77125	0.153374	0.190171	0.245592	0.0277778	0.0555556	2821.67	12.6666	0.000339291	8
Set 3	LQ	4.7	fc.LQ_rm.4.7	0.846565	0.948	0.0834781	0.0510428	0.82521	0.0826222	0.774	0.151945	0.190171	0.245592	0.0277778	0.0555556	2821.91	12.9097	0.000300463	8
Set 3	LQ	4.8	fc.LQ_rm.4.8	0.846416	0.947	0.0836595	0.0510793	0.825124	0.082807	0.77625	0.155772	0.190171	0.245592	0.0277778	0.0555556	2822.22	13.2158	0.000257815	8
Set 3	LQ	4.4	fc.LQ_rm.4.4	0.847003	0.951	0.0833734	0.0517844	0.825106	0.0825637	0.76675	0.160296	0.190171	0.245592	0.0277778	0.0555556	2820.81	11.8083	0.000521134	8
Set 3	LQ	4.9	fc.LQ_rm.4.9	0.846154	0.945	0.0838177	0.051048	0.825079	0.0829425	0.77525	0.161258	0.190171	0.245592	0.0277778	0.0555556	2822.74	13.7366	0.000198717	8
Set 3	LQ	5	fc.LQ_rm.5	0.845984	0.945	0.0840013	0.0510645	0.825038	0.083117	0.77725	0.155907	0.190171	0.245592	0.0277778	0.0555556	2823.1	14.0937	0.000166216	8
Set 3	LQ	4.3	fc.LQ_rm.4.3	0.847002	0.952	0.0835636	0.0523714	0.824904	0.0828255	0.7585	0.170569	0.190171	0.245592	0.0277778	0.0555556	2820.77	11.7598	0.000533929	8
Set 3	LQ	4.2	fc.LQ_rm.4.2	0.847227	0.954	0.0837634	0.0529954	0.824702	0.0830962	0.74725	0.1771	0.190171	0.245592	0.0277778	0.0555556	2820.27	11.2622	0.000684744	8
Set 3	LQ	4.1	fc.LQ_rm.4.1	0.847386	0.953	0.0839304	0.0535261	0.824526	0.0833214	0.752	0.173245	0.190171	0.245592	0.0277778	0.0555556	2819.92	10.9117	0.000815898	8
Set 3	LQ	4	fc.LQ_rm.4	0.847547	0.955	0.0841541	0.0541684	0.824287	0.0836489	0.75	0.174146	0.190171	0.245592	0.0277778	0.0555556	2819.55	10.5426	0.000981307	8
Set 3	LQ	3.9	fc.LQ_rm.3.9	0.847643	0.953	0.0842804	0.0546931	0.824105	0.0838417	0.7455	0.170852	0.190171	0.245592	0.0277778	0.0555556	2819.34	10.3316	0.00109046	8
Set 3	LQ	3.8	fc.LQ_rm.3.8	0.847816	0.948	0.0842917	0.0550497	0.823991	0.0839185	0.745	0.169113	0.190171	0.245592	0.0277778	0.0555556	2818.91	9.90123	0.00135228	8
Set 3	LQ	3.7	fc.LQ_rm.3.7	0.847976	0.95	0.0845185	0.0557409	0.823724	0.0842478	0.738	0.188681	0.190171	0.245592	0.0277778	0.0555556	2818.57	9.56911	0.00159655	8
Set 3	LQ	3.6	fc.LQ_rm.3.6	0.848041	0.946	0.0846434	0.0562281	0.823549	0.0844355	0.73475	0.18594	0.190171	0.245592	0.0277778	0.0555556	2818.36	9.35721	0.001775	8
Set 3	LQ	3.5	fc.LQ_rm.3.5	0.848156	0.946	0.0847292	0.0566653	0.823374	0.0846115	0.7355	0.199709	0.190171	0.245592	0.0277778	0.0555556	2818.11	9.10194	0.00201665	8
Set 3	LQHP	1.3	fc.LQHP_rm.1.3	0.873775	0.902	0.0873566	0.0455846	0.823263	0.0748765	0.7355	0.121703	0.226496	0.188487	0.0466524	0.0700509	2925	115.999	1.23629e-26	47
Set 3	LQ	3.4	fc.LQ_rm.3.4	0.848275	0.948	0.0848709	0.0572083	0.823165	0.0848332	0.73475	0.196276	0.190171	0.245592	0.0277778	0.0555556	2817.8	8.79386	0.0023525	8
Set 3	LQ	3.3	fc.LQ_rm.3.3	0.848477	0.944	0.0850709	0.0578608	0.8229	0.0851483	0.7235	0.214306	0.190171	0.245592	0.0277778	0.0555556	2817.35	8.34899	0.00293853	8
Set 3	LQ	3.2	fc.LQ_rm.3.2	0.848528	0.944	0.0850382	0.0580943	0.822839	0.0851651	0.726	0.214425	0.190171	0.245592	0.0277778	0.0555556	2817.21	8.20271	0.00316151	8
Set 3	LQH	3.8	fc.LQH_rm.3.8	0.853626	0.957	0.0844269	0.0521236	0.8228	0.0825961	0.735	0.16366	0.190171	0.245592	0.037037	0.0740741	2832.25	23.2467	1.7105e-06	16
Set 3	LQHP	0.8	fc.LQHP_rm.0.8	0.879827	0.965	0.088369	0.0491382	0.822726	0.072475	0.767	0.139859	0.263533	0.179894	0.0655271	0.0876271	2939.49	130.488	8.83012e-30	51
Set 3	LQH	3.9	fc.LQH_rm.3.9	0.853124	0.958	0.0850083	0.0510752	0.822617	0.0827151	0.73775	0.164259	0.190171	0.245592	0.037037	0.0740741	2825.16	16.1498	5.94568e-05	13
Set 3	LQ	3.1	fc.LQ_rm.3.1	0.848561	0.944	0.0851951	0.058759	0.822566	0.0854613	0.71225	0.230957	0.190171	0.245592	0.0277778	0.0555556	2814.71	5.70097	0.0110444	7
Set 3	LQH	4.1	fc.LQH_rm.4.1	0.852423	0.96	0.085857	0.0500433	0.8225	0.0830056	0.7415	0.165395	0.190171	0.245592	0.037037	0.0740741	2826.64	17.6303	2.83614e-05	13
Set 3	LQHP	0.7	fc.LQHP_rm.0.7	0.880653	0.958	0.087995	0.0506865	0.822428	0.0718495	0.72075	0.146739	0.263533	0.179894	0.0655271	0.0876271	2929.72	120.718	1.16812e-27	50
Set 3	LQH	3.7	fc.LQH_rm.3.7	0.85387	0.957	0.0841383	0.0526044	0.822411	0.082496	0.72525	0.160207	0.190171	0.245592	0.037037	0.0740741	2828.97	19.9658	8.82199e-06	15
Set 3	LQH	4	fc.LQH_rm.4	0.852765	0.961	0.0856461	0.0507186	0.822409	0.0830644	0.74	0.167043	0.190171	0.245592	0.037037	0.0740741	2823.3	14.2949	0.000150311	12
Set 3	LQ	3	fc.LQ_rm.3	0.848617	0.945	0.0852525	0.0591952	0.82239	0.0856394	0.70325	0.241541	0.190171	0.245592	0.0277778	0.0555556	2814.52	5.51392	0.0121272	7
Set 3	LQH	3.4	fc.LQH_rm.3.4	0.854935	0.946	0.0818227	0.0553804	0.822282	0.0816042	0.7105	0.171049	0.190171	0.245592	0.037037	0.0740741	2826.53	17.5272	2.9861e-05	15
Set 3	LQH	4.3	fc.LQH_rm.4.3	0.851768	0.957	0.0869109	0.0489451	0.822218	0.0835431	0.7515	0.165516	0.190171	0.245592	0.037037	0.0740741	2827.67	18.6611	1.69388e-05	13
Set 3	LQ	2.9	fc.LQ_rm.2.9	0.848634	0.942	0.0852491	0.0595953	0.822206	0.0857363	0.7015	0.244073	0.190171	0.245592	0.0277778	0.0555556	2814.4	5.39013	0.0129014	7
Set 3	LQH	3.5	fc.LQH_rm.3.5	0.854614	0.953	0.0828383	0.054364	0.822202	0.082053	0.71775	0.170924	0.190171	0.245592	0.037037	0.0740741	2824.55	15.5492	8.02836e-05	14
Set 3	LQH	4.2	fc.LQH_rm.4.2	0.852085	0.96	0.0867191	0.0495364	0.822095	0.0835363	0.74075	0.167365	0.190171	0.245592	0.037037	0.0740741	2822.05	13.0434	0.000281024	11
Set 3	LQH	3.6	fc.LQH_rm.3.6	0.854383	0.954	0.0838358	0.0534578	0.822084	0.0824444	0.731	0.159581	0.190171	0.245592	0.037037	0.0740741	2825.03	16.0208	6.342e-05	14
Set 3	LQH	4.4	fc.LQH_rm.4.4	0.851393	0.956	0.0876132	0.0485801	0.822071	0.0840897	0.74825	0.170645	0.190171	0.245592	0.037037	0.0740741	2828.33	19.3251	1.21531e-05	13
Set 3	LQH	2.5	fc.LQH_rm.2.5	0.857955	0.946	0.0765724	0.0594609	0.822034	0.0783007	0.633	0.232329	0.19943	0.23849	0.037037	0.0740741	2809.01	0	0.191025	11
Set 3	LQ	2.8	fc.LQ_rm.2.8	0.848678	0.941	0.0853023	0.0600798	0.822	0.0859271	0.69875	0.245351	0.190171	0.245592	0.0277778	0.0555556	2814.21	5.2071	0.0141379	7
Set 3	LQH	2.8	fc.LQH_rm.2.8	0.857029	0.941	0.0772019	0.0608585	0.821963	0.0798768	0.6465	0.226153	0.19943	0.23849	0.037037	0.0740741	2816.24	7.2356	0.00512744	13
Set 3	LQH	3.1	fc.LQH_rm.3.1	0.85598	0.947	0.0798329	0.0584293	0.821959	0.0811176	0.71125	0.191455	0.19943	0.23849	0.037037	0.0740741	2818.73	9.72259	0.00147862	13
Set 3	LQH	3.3	fc.LQH_rm.3.3	0.85537	0.946	0.0814133	0.0562598	0.821919	0.0815389	0.70375	0.185473	0.190171	0.245592	0.037037	0.0740741	2822.86	13.8512	0.000187645	14
Set 3	LQHP	1.2	fc.LQHP_rm.1.2	0.874445	0.922	0.0888494	0.0452265	0.821916	0.0754587	0.739	0.118611	0.245014	0.17403	0.0466524	0.0700509	2916.39	107.384	9.18019e-25	46
Set 3	LQH	3	fc.LQH_rm.3	0.856379	0.947	0.0789251	0.0587161	0.821875	0.0803378	0.68125	0.209697	0.19943	0.23849	0.037037	0.0740741	2815.16	6.15206	0.00881429	12
Set 3	LQH	4.6	fc.LQH_rm.4.6	0.850678	0.957	0.0884689	0.0486086	0.821863	0.0848252	0.74925	0.169594	0.190171	0.245592	0.037037	0.0740741	2824.42	15.4147	8.58666e-05	11
Set 3	LQH	3.2	fc.LQH_rm.3.2	0.855748	0.946	0.0806327	0.057301	0.821859	0.0813089	0.701	0.200478	0.19943	0.23849	0.037037	0.0740741	2819.32	10.3196	0.00109701	13
Set 3	LQH	2.7	fc.LQH_rm.2.7	0.857343	0.942	0.0765161	0.0615884	0.821844	0.0794444	0.64325	0.222073	0.19943	0.23849	0.037037	0.0740741	2812.95	3.94057	0.0266322	12
Set 3	LQH	4.5	fc.LQH_rm.4.5	0.851063	0.957	0.088244	0.0486242	0.821825	0.0846516	0.74575	0.173663	0.190171	0.245592	0.037037	0.0740741	2826.28	17.2714	3.39356e-05	12
Set 3	LQ	2.7	fc.LQ_rm.2.7	0.848695	0.946	0.085332	0.0604969	0.821801	0.0860741	0.70825	0.234555	0.190171	0.245592	0.0277778	0.0555556	2814.04	5.03444	0.0154126	7
Set 3	LQH	2.9	fc.LQH_rm.2.9	0.856662	0.945	0.0782428	0.0597328	0.821795	0.0801707	0.6865	0.209643	0.19943	0.23849	0.037037	0.0740741	2817.03	8.02686	0.00345207	13
Set 3	LQH	2.4	fc.LQH_rm.2.4	0.858296	0.951	0.0772116	0.0587467	0.821701	0.0782137	0.59875	0.254707	0.19943	0.23849	0.037037	0.0740741	2813.51	4.50396	0.0200941	13
Set 3	LQ	2.6	fc.LQ_rm.2.6	0.848723	0.944	0.0853748	0.0609272	0.82162	0.0862323	0.692	0.257624	0.19943	0.236564	0.0277778	0.0555556	2813.9	4.89133	0.0165558	7
Set 3	LQH	5	fc.LQH_rm.5	0.849192	0.949	0.089836	0.0486471	0.821536	0.0859695	0.75175	0.155333	0.190171	0.245592	0.037037	0.0740741	2827.16	18.1552	2.18141e-05	11
Set 3	LQHP	0.9	fc.LQHP_rm.0.9	0.87864	0.962	0.0901554	0.048254	0.821514	0.0741735	0.778	0.14464	0.273148	0.194444	0.0559117	0.0880689	2983.2	174.196	2.85016e-39	56
Set 3	LQ	0.9	fc.LQ_rm.0.9	0.849873	0.944	0.0789788	0.0686656	0.821484	0.0842641	0.6625	0.208623	0.180556	0.227497	0.0373932	0.0523831	2816.93	7.92966	0.00362398	10
Set 3	LQH	4.7	fc.LQH_rm.4.7	0.850295	0.953	0.0891051	0.0485534	0.821484	0.0853146	0.7485	0.162629	0.190171	0.245592	0.037037	0.0740741	2827.61	18.6042	1.74273e-05	12
Set 3	LQ	0.4	fc.LQ_rm.0.4	0.850797	0.927	0.0714078	0.0697904	0.82146	0.0787464	0.697	0.235427	0.180556	0.227497	0.0562678	0.0711823	2814.66	5.65237	0.011316	11
Set 3	LQ	2.5	fc.LQ_rm.2.5	0.84873	0.945	0.0854252	0.0613253	0.821447	0.086385	0.688	0.25479	0.189815	0.218265	0.0277778	0.0555556	2813.74	4.73457	0.0179057	7
Set 3	LQ	1	fc.LQ_rm.1	0.849401	0.949	0.0798339	0.0682214	0.821387	0.0847677	0.665	0.220101	0.180556	0.227497	0.0277778	0.0555556	2815.84	6.83242	0.00627264	9
Set 3	LQH	2.2	fc.LQH_rm.2.2	0.858785	0.958	0.077791	0.056495	0.821357	0.0771896	0.6095	0.241961	0.19943	0.23849	0.037037	0.0740741	2814.73	5.72355	0.0109204	14
Set 3	LQH	2.6	fc.LQH_rm.2.6	0.857709	0.948	0.0770813	0.0608548	0.821341	0.0793791	0.6265	0.231169	0.19943	0.23849	0.037037	0.0740741	2812.26	3.25423	0.0375356	12
Set 3	LQH	4.8	fc.LQH_rm.4.8	0.849977	0.949	0.0894732	0.0484906	0.82134	0.0855838	0.7525	0.165385	0.190171	0.245592	0.037037	0.0740741	2828.27	19.2634	1.25345e-05	12
Set 3	LQH	2.3	fc.LQH_rm.2.3	0.858533	0.953	0.0777417	0.0576172	0.821329	0.0778802	0.62525	0.219737	0.19943	0.23849	0.037037	0.0740741	2812.7	3.6922	0.0301537	13
Set 3	LQH	2.1	fc.LQH_rm.2.1	0.859101	0.954	0.0779947	0.0552617	0.821313	0.0765998	0.63975	0.213997	0.189815	0.22035	0.037037	0.0740741	2825.14	16.1335	5.99449e-05	18
Set 3	LQ	2.4	fc.LQ_rm.2.4	0.848769	0.944	0.0853647	0.0616223	0.821284	0.0863903	0.69225	0.245469	0.189815	0.218265	0.0277778	0.0555556	2813.57	4.56035	0.0195355	7
Set 3	LQ	1.1	fc.LQ_rm.1.1	0.849241	0.948	0.0807794	0.0675113	0.821282	0.08515	0.676	0.210458	0.180556	0.227497	0.0277778	0.0555556	2816.26	7.25298	0.00508306	9
Set 3	LQ	0.8	fc.LQ_rm.0.8	0.850061	0.943	0.0779661	0.0692565	0.82128	0.0836339	0.638	0.218383	0.180556	0.227497	0.037037	0.0740741	2815.78	6.77437	0.00645734	10
Set 3	LQ	1.2	fc.LQ_rm.1.2	0.849091	0.946	0.0817166	0.0668988	0.821257	0.0856281	0.6825	0.215516	0.180556	0.227497	0.0277778	0.0555556	2814.25	5.24035	0.0139047	8
Set 3	LQH	4.9	fc.LQH_rm.4.9	0.849579	0.947	0.0898667	0.0484699	0.821256	0.0859176	0.7495	0.162392	0.190171	0.245592	0.037037	0.0740741	2828.93	19.92	9.02637e-06	12
Set 3	LQ	0.7	fc.LQ_rm.0.7	0.850321	0.941	0.0771316	0.0698142	0.821207	0.0832124	0.643	0.222859	0.171296	0.235884	0.0466524	0.0700509	2814.64	5.63579	0.0114103	10
Set 3	LQ	1.3	fc.LQ_rm.1.3	0.848886	0.946	0.0826172	0.0662048	0.8212	0.0860387	0.6885	0.222958	0.180556	0.227497	0.0277778	0.0555556	2814.71	5.70339	0.011031	8
Set 3	LQ	2.3	fc.LQ_rm.2.3	0.848751	0.945	0.0853582	0.0619319	0.821146	0.0864649	0.68175	0.253247	0.189815	0.218265	0.0277778	0.0555556	2813.5	4.49211	0.0202135	7
Set 3	LQHP	1.1	fc.LQHP_rm.1.1	0.875808	0.935	0.090331	0.0472193	0.821064	0.0759588	0.72225	0.162893	0.264245	0.20705	0.0466524	0.0700509	2884.25	75.248	8.73362e-18	41
Set 3	LQ	1.4	fc.LQ_rm.1.4	0.848863	0.946	0.0832872	0.0655712	0.821043	0.0862726	0.7105	0.199216	0.180556	0.227497	0.0277778	0.0555556	2812.47	3.46411	0.0337963	7
Set 3	LQ	0.5	fc.LQ_rm.0.5	0.850613	0.936	0.0746662	0.0700319	0.820972	0.0812163	0.6495	0.261621	0.171296	0.235884	0.037037	0.0740741	2812.74	3.73685	0.0294879	10
Set 3	LQHP	1	fc.LQHP_rm.1	0.877666	0.951	0.0907799	0.0470368	0.820925	0.0749256	0.747	0.159401	0.273504	0.20758	0.0559117	0.0880689	3014.86	205.859	3.79681e-46	59
Set 3	LQ	2.2	fc.LQ_rm.2.2	0.848775	0.945	0.0853271	0.0623482	0.820925	0.0865629	0.6935	0.238012	0.189815	0.218265	0.0277778	0.0555556	2813.33	4.32658	0.0219577	7
Set 3	LQ	0.6	fc.LQ_rm.0.6	0.850449	0.939	0.0761032	0.0703669	0.820907	0.082561	0.631	0.24618	0.171296	0.235884	0.0466524	0.0700509	2813.59	4.58812	0.0192661	10
Set 3	LQ	0.2	fc.LQ_rm.0.2	0.850769	0.929	0.0684372	0.0648192	0.820814	0.0734857	0.7275	0.191244	0.180199	0.200139	0.0658832	0.0772423	2815.37	6.36176	0.00793692	12
Set 3	LQ	1.5	fc.LQ_rm.1.5	0.84886	0.949	0.0837283	0.0654417	0.820671	0.0865056	0.71325	0.208607	0.180556	0.227497	0.0277778	0.0555556	2812.54	3.53706	0.0325858	7
Set 3	LQ	1.7	fc.LQ_rm.1.7	0.848836	0.948	0.0843559	0.0647082	0.820639	0.0867019	0.692	0.24547	0.180556	0.227497	0.0277778	0.0555556	2812.78	3.77057	0.0289949	7
Set 3	LQ	1.9	fc.LQ_rm.1.9	0.848799	0.953	0.0849244	0.0636219	0.820591	0.0866622	0.69275	0.242396	0.189815	0.218265	0.0277778	0.0555556	2812.98	3.9752	0.0261751	7
Set 3	LQ	1.6	fc.LQ_rm.1.6	0.848861	0.948	0.0840385	0.0650414	0.820576	0.0865602	0.7065	0.243208	0.180556	0.227497	0.0277778	0.0555556	2812.64	3.62996	0.0311067	7
Set 3	LQH	2	fc.LQH_rm.2	0.859544	0.955	0.0786452	0.0541073	0.820508	0.0762201	0.6235	0.230022	0.199074	0.214567	0.037037	0.0740741	2833.27	24.2667	1.02715e-06	21
Set 3	LQH	1.8	fc.LQH_rm.1.8	0.86007	0.956	0.0789785	0.0495744	0.820496	0.0742326	0.63725	0.218998	0.199074	0.214567	0.037037	0.0740741	2828.3	19.2952	1.23368e-05	20
Set 3	LQ	2.1	fc.LQ_rm.2.1	0.848798	0.947	0.0856503	0.0627596	0.820434	0.086881	0.6875	0.248469	0.189815	0.218265	0.0277778	0.0555556	2813.21	4.20411	0.0233442	7
Set 3	LQ	1.8	fc.LQ_rm.1.8	0.848832	0.948	0.0850021	0.0639942	0.820408	0.0868106	0.68875	0.245347	0.189815	0.218265	0.0277778	0.0555556	2812.9	3.88988	0.0273159	7
Set 3	LQHP	0.6	fc.LQHP_rm.0.6	0.883704	0.961	0.0903628	0.0512236	0.820317	0.0723775	0.669	0.145927	0.263533	0.179894	0.0747863	0.0800218	2990.81	181.808	6.33933e-41	58
Set 3	LQ	0.1	fc.LQ_rm.0.1	0.850155	0.925	0.0646157	0.0626559	0.820311	0.0688785	0.72375	0.238388	0.17094	0.209603	0.0658832	0.0772423	2814.73	5.72844	0.0108937	12
Set 3	LQ	2	fc.LQ_rm.2	0.848803	0.946	0.0855716	0.062954	0.820259	0.086828	0.6885	0.239614	0.189815	0.218265	0.0277778	0.0555556	2813.12	4.11831	0.0243675	7
Set 3	L	0.1	fc.L_rm.0.1	0.840412	0.941	0.0885492	0.0578136	0.820173	0.0896106	0.6875	0.125423	0.171296	0.227998	0.02849	0.0367068	2830.18	21.1783	4.81152e-06	6
Set 3	L	0.2	fc.L_rm.0.2	0.840411	0.939	0.088655	0.0576368	0.820078	0.0896068	0.68075	0.14314	0.171296	0.227998	0.02849	0.0367068	2830.19	21.1806	4.80608e-06	6
Set 3	LQH	1.7	fc.LQH_rm.1.7	0.860175	0.951	0.0793614	0.0476685	0.820005	0.0732026	0.64075	0.214644	0.199074	0.214567	0.037037	0.0740741	2830.58	21.5764	3.943e-06	21
Set 3	L	0.3	fc.L_rm.0.3	0.840411	0.941	0.088773	0.0574679	0.819992	0.0896247	0.67925	0.131966	0.171296	0.227998	0.02849	0.0367068	2830.19	21.1839	4.79806e-06	6
Set 3	LQH	1.9	fc.LQH_rm.1.9	0.85976	0.957	0.0795369	0.0522325	0.819951	0.0757435	0.629	0.20217	0.199074	0.214567	0.037037	0.0740741	2838.79	29.7809	6.52005e-08	23
Set 3	L	0.4	fc.L_rm.0.4	0.840402	0.937	0.0888781	0.0573122	0.819909	0.0896379	0.686	0.123056	0.171296	0.227998	0.02849	0.0367068	2830.19	21.1884	4.78726e-06	6
Set 3	L	0.5	fc.L_rm.0.5	0.840386	0.939	0.0889689	0.0571667	0.819852	0.0896476	0.691	0.118948	0.171296	0.227998	0.02849	0.0367068	2830.2	21.194	4.77395e-06	6
Set 3	L	0.6	fc.L_rm.0.6	0.840374	0.938	0.0890245	0.0570714	0.819805	0.0896493	0.6885	0.122911	0.171296	0.227998	0.02849	0.0367068	2830.21	21.2007	4.75786e-06	6
Set 3	L	0.7	fc.L_rm.0.7	0.840364	0.937	0.0890836	0.0569531	0.819787	0.089649	0.694	0.124523	0.171296	0.227998	0.02849	0.0367068	2830.21	21.2085	4.73932e-06	6
Set 3	LQ	0.3	fc.LQ_rm.0.3	0.850894	0.921	0.0710418	0.0691431	0.819773	0.0770882	0.7675	0.192774	0.189815	0.218265	0.0658832	0.0772423	2814.06	5.05549	0.0152512	11
Set 3	L	0.8	fc.L_rm.0.8	0.840353	0.936	0.0891434	0.0568476	0.819769	0.0896441	0.6875	0.120672	0.171296	0.227998	0.02849	0.0367068	2830.22	21.2175	4.71809e-06	6
Set 3	L	0.9	fc.L_rm.0.9	0.840332	0.939	0.0891937	0.0567135	0.819742	0.089629	0.68325	0.128578	0.171296	0.227998	0.02849	0.0367068	2830.23	21.2276	4.6944e-06	6
Set 3	L	1	fc.L_rm.1	0.840318	0.931	0.0892467	0.0565998	0.819711	0.0896179	0.68975	0.133015	0.171296	0.227998	0.02849	0.0367068	2830.24	21.2388	4.66812e-06	6
Set 3	L	1.1	fc.L_rm.1.1	0.840308	0.936	0.0893028	0.0565089	0.819675	0.0896222	0.68875	0.130714	0.171296	0.227998	0.02849	0.0367068	2830.26	21.2511	4.63959e-06	6
Set 3	L	1.2	fc.L_rm.1.2	0.840293	0.932	0.0893465	0.0564022	0.819648	0.0896133	0.68775	0.130656	0.171296	0.227998	0.02849	0.0367068	2830.27	21.2645	4.60844e-06	6
Set 3	L	1.3	fc.L_rm.1.3	0.840279	0.933	0.0893953	0.0562944	0.81962	0.0895963	0.686	0.143227	0.171296	0.227998	0.02849	0.0367068	2830.28	21.279	4.57519e-06	6
Set 3	L	1.4	fc.L_rm.1.4	0.840267	0.93	0.0894344	0.0561842	0.819581	0.0895734	0.6865	0.130288	0.171296	0.227998	0.02849	0.0367068	2830.3	21.2947	4.53958e-06	6
Set 3	L	1.5	fc.L_rm.1.5	0.840256	0.933	0.089482	0.0561036	0.819532	0.0895698	0.69125	0.130727	0.180556	0.227497	0.02849	0.0367068	2830.32	21.3115	4.50149e-06	6
Set 3	L	1.6	fc.L_rm.1.6	0.840245	0.943	0.0895364	0.0559934	0.819507	0.0895688	0.698	0.127969	0.180556	0.227497	0.02849	0.0367068	2830.33	21.3294	4.46135e-06	6
Set 3	L	1.7	fc.L_rm.1.7	0.84023	0.945	0.0895926	0.0558857	0.819467	0.0895577	0.69725	0.127097	0.180556	0.227497	0.02849	0.0367068	2830.35	21.3486	4.41881e-06	6
Set 3	L	1.8	fc.L_rm.1.8	0.840206	0.94	0.0896542	0.0557881	0.819435	0.0895652	0.69675	0.125152	0.180556	0.227497	0.0377493	0.0436046	2830.37	21.3685	4.375e-06	6
Set 3	L	1.9	fc.L_rm.1.9	0.840191	0.941	0.0897048	0.0556811	0.819409	0.0895541	0.693	0.133459	0.180556	0.227497	0.0377493	0.0436046	2830.4	21.3898	4.32871e-06	6
Set 3	L	2	fc.L_rm.2	0.840175	0.939	0.0897699	0.0555884	0.81937	0.08956	0.69375	0.133961	0.190171	0.245592	0.0377493	0.0436046	2830.42	21.4128	4.27921e-06	6
Set 3	L	2.1	fc.L_rm.2.1	0.840174	0.944	0.0898369	0.0555027	0.819335	0.0895788	0.69225	0.138829	0.19943	0.236564	0.0281339	0.0355912	2830.44	21.4358	4.23019e-06	6
Set 3	L	2.2	fc.L_rm.2.2	0.840157	0.944	0.0898964	0.0554193	0.819295	0.0895876	0.6835	0.146092	0.19943	0.236564	0.0281339	0.0355912	2830.47	21.4606	4.17815e-06	6
Set 3	L	2.3	fc.L_rm.2.3	0.840137	0.94	0.0899557	0.0553354	0.819253	0.0895957	0.6855	0.141293	0.19943	0.236564	0.0281339	0.0355912	2830.49	21.4857	4.12599e-06	6
Set 3	L	2.4	fc.L_rm.2.4	0.840107	0.944	0.0900218	0.0552379	0.819211	0.0896104	0.693	0.139133	0.19943	0.236564	0.0281339	0.0355912	2830.52	21.5127	4.07076e-06	6
Set 3	L	2.5	fc.L_rm.2.5	0.840091	0.946	0.0900791	0.0551583	0.819164	0.0896208	0.68725	0.136087	0.19943	0.236564	0.0281339	0.0355912	2830.55	21.5399	4.01567e-06	6
Set 3	L	2.6	fc.L_rm.2.6	0.840069	0.939	0.0901265	0.0550643	0.819119	0.0896109	0.69	0.137179	0.19943	0.236564	0.0281339	0.0355912	2830.57	21.5693	3.95707e-06	6
Set 3	LQH	1.6	fc.LQH_rm.1.6	0.860622	0.952	0.0806959	0.0478295	0.819075	0.0735182	0.65	0.226677	0.199074	0.214567	0.037037	0.0740741	2829.68	20.6728	6.19508e-06	21
Set 3	L	2.7	fc.L_rm.2.7	0.840051	0.943	0.090183	0.0549682	0.819066	0.0896134	0.6945	0.13928	0.19943	0.236564	0.0281339	0.0355912	2830.6	21.5988	3.89911e-06	6
Set 3	L	2.8	fc.L_rm.2.8	0.840016	0.949	0.090237	0.0548873	0.819014	0.0896154	0.69725	0.138916	0.19943	0.236564	0.0281339	0.0355912	2830.64	21.63	3.83874e-06	6
Set 3	L	2.9	fc.L_rm.2.9	0.84	0.948	0.0902913	0.0548174	0.818959	0.0896257	0.7065	0.141858	0.19943	0.236564	0.0281339	0.0355912	2830.67	21.6623	3.77729e-06	6
Set 3	L	3	fc.L_rm.3	0.839985	0.945	0.0903383	0.0547467	0.818908	0.0896376	0.70725	0.139146	0.19943	0.236564	0.0281339	0.0355912	2830.7	21.6955	3.71506e-06	6
Set 3	L	3.1	fc.L_rm.3.1	0.839961	0.945	0.0904012	0.0546639	0.81886	0.0896505	0.71075	0.147272	0.19943	0.236564	0.0281339	0.0355912	2830.74	21.7302	3.65126e-06	6
Set 3	L	3.2	fc.L_rm.3.2	0.839936	0.945	0.090459	0.0545759	0.818802	0.0896497	0.707	0.151413	0.19943	0.236564	0.0281339	0.0355912	2830.77	21.7654	3.58748e-06	6
Set 3	LQH	1.5	fc.LQH_rm.1.5	0.861138	0.954	0.0810965	0.0463019	0.81878	0.0729523	0.664	0.220162	0.199074	0.214567	0.037037	0.0740741	2845.67	36.6633	2.08818e-09	26
Set 3	L	3.3	fc.L_rm.3.3	0.839903	0.945	0.090507	0.0544934	0.81875	0.0896467	0.706	0.150033	0.19943	0.236564	0.0281339	0.0355912	2830.81	21.802	3.52245e-06	6
Set 3	L	3.4	fc.L_rm.3.4	0.839889	0.948	0.0905629	0.0544103	0.818689	0.0896505	0.70925	0.151304	0.19943	0.236564	0.0281339	0.0355912	2830.84	21.8397	3.45671e-06	6
Set 3	L	3.5	fc.L_rm.3.5	0.83986	0.948	0.0906337	0.0543139	0.818643	0.0896631	0.70675	0.150294	0.19943	0.236564	0.0281339	0.0355912	2830.88	21.8784	3.39043e-06	6
Set 3	L	3.6	fc.L_rm.3.6	0.839829	0.947	0.0906796	0.0542201	0.818586	0.0896562	0.7055	0.146088	0.19943	0.236564	0.0281339	0.0355912	2830.92	21.9185	3.32312e-06	6
Set 3	L	3.7	fc.L_rm.3.7	0.839807	0.941	0.0907564	0.054147	0.818523	0.0896769	0.71325	0.154215	0.19943	0.236564	0.0281339	0.0355912	2830.96	21.9596	3.25559e-06	6
Set 3	L	3.8	fc.L_rm.3.8	0.83978	0.942	0.0908406	0.0540389	0.818468	0.0896969	0.71325	0.150922	0.19943	0.236564	0.0281339	0.0355912	2831.01	22.0017	3.18772e-06	6
Set 3	L	3.9	fc.L_rm.3.9	0.839753	0.94	0.0909415	0.0539202	0.818402	0.0897167	0.716	0.155514	0.19943	0.236564	0.0281339	0.0355912	2831.05	22.0449	3.11965e-06	6
Set 3	L	4	fc.L_rm.4	0.83973	0.946	0.0910344	0.0538053	0.818342	0.0897374	0.71375	0.154286	0.19943	0.236564	0.0281339	0.0355912	2831.09	22.089	3.05164e-06	6
Set 3	L	4.1	fc.L_rm.4.1	0.839694	0.942	0.0911373	0.0536972	0.81827	0.0897618	0.7175	0.153594	0.19943	0.236564	0.0281339	0.0355912	2831.14	22.1343	2.9833e-06	6
Set 3	LQH	1.4	fc.LQH_rm.1.4	0.86143	0.944	0.0816282	0.0447714	0.818267	0.0723905	0.68875	0.224957	0.217593	0.198517	0.037037	0.0740741	2841.37	32.3615	1.7942e-08	25
Set 3	L	4.2	fc.L_rm.4.2	0.839665	0.942	0.091233	0.0535637	0.818194	0.0897707	0.71425	0.154739	0.19943	0.236564	0.0281339	0.0355912	2831.19	22.1807	2.91487e-06	6
Set 3	L	4.3	fc.L_rm.4.3	0.839636	0.945	0.0913453	0.0534359	0.818138	0.0897978	0.71125	0.156231	0.19943	0.236564	0.0281339	0.0355912	2831.23	22.2283	2.84628e-06	6
Set 3	L	4.4	fc.L_rm.4.4	0.83961	0.945	0.0914488	0.053293	0.818091	0.0898153	0.7125	0.158406	0.19943	0.236564	0.0281339	0.0355912	2831.28	22.2768	2.77812e-06	6
Set 3	L	4.5	fc.L_rm.4.5	0.839571	0.94	0.0915403	0.0531858	0.818023	0.0898364	0.7075	0.156568	0.19943	0.236564	0.0281339	0.0355912	2831.33	22.3266	2.70975e-06	6
Set 3	L	4.6	fc.L_rm.4.6	0.839547	0.943	0.0916386	0.0530846	0.817953	0.0898683	0.7145	0.152452	0.19943	0.236564	0.0281339	0.0355912	2831.38	22.3772	2.6421e-06	6
Set 3	H	5	fc.H_rm.5	0.849043	0.973	0.0950566	0.0482914	0.817915	0.0892454	0.71475	0.257611	0.207621	0.202621	0.0462963	0.0925926	2890.14	81.1303	4.61187e-19	27
Set 3	LQH	1.3	fc.LQH_rm.1.3	0.862174	0.95	0.0824653	0.0430908	0.817892	0.07222	0.7255	0.198389	0.217593	0.198517	0.037037	0.0740741	2850.8	41.7925	1.60679e-10	28
Set 3	L	4.7	fc.L_rm.4.7	0.839515	0.944	0.0917333	0.0529794	0.817888	0.0898948	0.7145	0.150949	0.19943	0.236564	0.0281339	0.0355912	2831.43	22.429	2.57449e-06	6
Set 3	L	4.8	fc.L_rm.4.8	0.839475	0.946	0.0918311	0.0528651	0.817826	0.0899256	0.71175	0.14417	0.19943	0.236564	0.0281339	0.0355912	2831.49	22.4822	2.50691e-06	6
Set 3	H	4.8	fc.H_rm.4.8	0.850384	0.975	0.0949179	0.0488084	0.81779	0.0890398	0.71725	0.257176	0.207621	0.202621	0.0462963	0.0925926	2887.58	78.5722	1.65716e-18	27
Set 3	H	4.9	fc.H_rm.4.9	0.849683	0.977	0.0948893	0.0486255	0.817775	0.0890747	0.71225	0.262081	0.207621	0.202621	0.0462963	0.0925926	2881.88	72.8778	2.85679e-17	25
Set 3	L	4.9	fc.L_rm.4.9	0.839447	0.947	0.0919292	0.0527605	0.817756	0.0899518	0.7115	0.151722	0.19943	0.236564	0.0281339	0.0355912	2831.54	22.5361	2.44033e-06	6
Set 3	H	4.7	fc.H_rm.4.7	0.850992	0.977	0.0948727	0.049272	0.817707	0.089152	0.73275	0.259953	0.207621	0.202621	0.0462963	0.0925926	2905.68	96.6792	1.93856e-22	32
Set 3	L	5	fc.L_rm.5	0.839406	0.949	0.0920239	0.0526289	0.817695	0.0899705	0.7095	0.161935	0.19943	0.236564	0.0281339	0.0355912	2831.6	22.5912	2.37395e-06	6
Set 3	H	1.7	fc.H_rm.1.7	0.864979	0.924	0.0831987	0.0455276	0.817675	0.07341	0.74675	0.18203	0.217593	0.203071	0.037037	0.0740741	3207.04	398.04	7.04473e-88	71
Set 3	H	4.6	fc.H_rm.4.6	0.851804	0.975	0.0948957	0.0496154	0.817657	0.0893615	0.733	0.251739	0.207621	0.202621	0.0462963	0.0925926	2931.29	122.283	5.34113e-28	38
Set 3	H	1.8	fc.H_rm.1.8	0.864923	0.922	0.083793	0.0466489	0.817612	0.0747992	0.7305	0.221372	0.217593	0.203071	0.037037	0.0740741	3042.78	233.774	3.29394e-52	59
Set 3	H	1.6	fc.H_rm.1.6	0.865338	0.924	0.0828769	0.0447616	0.817569	0.0722472	0.764	0.17265	0.217593	0.203071	0.037037	0.0740741	3061.93	252.929	2.28174e-56	61
Set 3	H	4.5	fc.H_rm.4.5	0.852458	0.971	0.0948475	0.0499186	0.81754	0.0894596	0.734	0.246001	0.207621	0.202621	0.0462963	0.0925926	2962.16	153.155	1.05636e-34	44
Set 3	H	4.4	fc.H_rm.4.4	0.853304	0.97	0.0946354	0.0501648	0.81749	0.0895917	0.7525	0.223628	0.207621	0.202621	0.0462963	0.0925926	2909.86	100.857	2.40037e-23	34
Set 3	H	1.9	fc.H_rm.1.9	0.864666	0.926	0.0841049	0.0480606	0.817415	0.0760244	0.714	0.230742	0.217593	0.203071	0.0462963	0.0925926	3033.88	224.875	2.81892e-50	58
Set 3	H	1.5	fc.H_rm.1.5	0.865483	0.926	0.082625	0.0439647	0.817398	0.0711874	0.769	0.152539	0.217593	0.203071	0.037037	0.0740741	3039.34	230.331	1.84239e-51	59
Set 3	H	4.3	fc.H_rm.4.3	0.854	0.96	0.0944303	0.0505883	0.817289	0.0896626	0.76825	0.206934	0.207621	0.202621	0.0462963	0.0925926	2977.86	168.854	4.11973e-38	47
Set 3	H	4.2	fc.H_rm.4.2	0.854609	0.962	0.0940597	0.050816	0.81724	0.0895888	0.7645	0.207759	0.207621	0.202621	0.0462963	0.0925926	2930.58	121.578	7.59934e-28	39
Set 3	H	2	fc.H_rm.2	0.864416	0.922	0.0845079	0.0494443	0.81718	0.0773061	0.70775	0.235404	0.208333	0.210262	0.0462963	0.0925926	3066.63	257.622	2.18375e-57	61
Set 3	H	1.4	fc.H_rm.1.4	0.865954	0.923	0.0822861	0.0435245	0.817109	0.0699865	0.76775	0.141318	0.236111	0.193265	0.0466524	0.0700509	3095.53	286.528	1.15438e-63	64
Set 3	H	4.1	fc.H_rm.4.1	0.85516	0.958	0.0939548	0.051101	0.81706	0.0897057	0.78125	0.201099	0.207621	0.202621	0.0462963	0.0925926	2981.82	172.81	5.70071e-39	48
Set 3	H	4	fc.H_rm.4	0.855736	0.953	0.0937303	0.0514093	0.816935	0.0896933	0.78975	0.198606	0.207977	0.22545	0.0462963	0.0925926	3009.52	200.519	5.48115e-45	52
Set 3	H	2.1	fc.H_rm.2.1	0.864173	0.917	0.0850604	0.0503238	0.816866	0.078633	0.7045	0.233402	0.208333	0.210262	0.0462963	0.0925926	2902.71	93.7002	8.59697e-22	39
Set 3	H	2.2	fc.H_rm.2.2	0.863826	0.92	0.0852067	0.0519047	0.816782	0.0796477	0.7145	0.225726	0.199074	0.220868	0.0462963	0.0925926	3047.86	238.857	2.5934e-53	59
Set 3	H	3.9	fc.H_rm.3.9	0.856321	0.949	0.0934115	0.0520155	0.816693	0.0896477	0.7805	0.208182	0.217593	0.240206	0.0462963	0.0925926	2948.18	139.171	1.14961e-31	43
Set 3	H	3.8	fc.H_rm.3.8	0.856794	0.948	0.0930117	0.0524493	0.816665	0.0895386	0.791	0.210843	0.217593	0.240206	0.0462963	0.0925926	3006.98	197.978	1.95296e-44	52
Set 3	H	1.3	fc.H_rm.1.3	0.866675	0.924	0.0825186	0.0429169	0.816625	0.0692484	0.7455	0.153139	0.236111	0.193265	0.0466524	0.0700509	2966.01	157.002	1.54357e-35	51
Set 3	H	2.3	fc.H_rm.2.3	0.863538	0.927	0.0853659	0.0536207	0.816571	0.0808902	0.72425	0.226801	0.189815	0.228499	0.0462963	0.0925926	2971.64	162.632	9.24869e-37	50
Set 3	H	3.7	fc.H_rm.3.7	0.857419	0.948	0.0923861	0.0535264	0.816469	0.0893672	0.78825	0.216076	0.217593	0.240206	0.0462963	0.0925926	2940.02	131.011	6.79683e-30	42
Set 3	LQH	1.2	fc.LQH_rm.1.2	0.863196	0.94	0.0834952	0.0422926	0.816405	0.0718887	0.74175	0.170598	0.226852	0.195031	0.037037	0.0740741	2882.15	73.1455	2.49892e-17	36
Set 3	H	2.4	fc.H_rm.2.4	0.863102	0.93	0.0855722	0.0553249	0.816304	0.0821333	0.74325	0.212514	0.189815	0.228499	0.0462963	0.0925926	3083.67	274.669	4.33983e-61	62
Set 3	H	3.6	fc.H_rm.3.6	0.857922	0.943	0.0917656	0.05466	0.816183	0.0892355	0.77975	0.207203	0.226852	0.246779	0.0462963	0.0925926	2950.2	141.2	4.16858e-32	44
Set 3	H	1.2	fc.H_rm.1.2	0.867304	0.919	0.0833663	0.0425016	0.816001	0.0693218	0.75175	0.14612	0.24537	0.190885	0.0466524	0.0700509	3078.94	269.933	4.63435e-60	63
Set 3	H	3.5	fc.H_rm.3.5	0.858363	0.94	0.0910273	0.0558102	0.815915	0.0889839	0.786	0.201944	0.226852	0.246779	0.0462963	0.0925926	2967.64	158.632	6.83292e-36	47
Set 3	H	2.5	fc.H_rm.2.5	0.862745	0.932	0.0858818	0.0569203	0.815873	0.0833389	0.74125	0.21544	0.199074	0.230987	0.0462963	0.0925926	2982.02	173.015	5.14555e-39	51
Set 3	H	3.4	fc.H_rm.3.4	0.858742	0.938	0.0904987	0.0565456	0.815826	0.0888009	0.7715	0.200907	0.226852	0.246779	0.0462963	0.0925926	2953.91	144.903	6.54332e-33	45
Set 3	H	2.6	fc.H_rm.2.6	0.862314	0.929	0.0859772	0.0586943	0.815685	0.0845081	0.743	0.203121	0.208333	0.234913	0.0462963	0.0925926	3124.38	315.374	6.28852e-70	65
Set 3	LQH	1.1	fc.LQH_rm.1.1	0.864041	0.937	0.0846836	0.0425394	0.815565	0.0722854	0.737	0.165978	0.24537	0.190885	0.0466524	0.0700509	2922.22	113.21	4.98611e-26	44
Set 3	H	3.2	fc.H_rm.3.2	0.85958	0.935	0.089413	0.0582697	0.81553	0.0883971	0.76	0.190275	0.226852	0.246779	0.0462963	0.0925926	3042.6	233.596	3.60055e-52	57
Set 3	H	3.3	fc.H_rm.3.3	0.85916	0.935	0.0898848	0.0577902	0.815499	0.0886437	0.7735	0.200568	0.226852	0.246779	0.0462963	0.0925926	3053.43	244.424	1.6033e-54	58
Set 3	H	1.1	fc.H_rm.1.1	0.868353	0.926	0.0838837	0.0429215	0.815404	0.0690594	0.77025	0.144191	0.25463	0.190285	0.0562678	0.0711823	3002.83	193.824	1.55858e-43	56
Set 3	H	2.7	fc.H_rm.2.7	0.861888	0.93	0.0862518	0.0603007	0.81524	0.0857336	0.75475	0.201969	0.217593	0.240206	0.0462963	0.0925926	3045.29	236.28	9.40989e-53	58
Set 3	H	3	fc.H_rm.3	0.860477	0.936	0.0881704	0.060208	0.814996	0.0879739	0.76425	0.192082	0.236111	0.237815	0.0462963	0.0925926	2937.22	128.217	2.74833e-29	43
Set 3	H	3.1	fc.H_rm.3.1	0.860034	0.928	0.0888768	0.0595978	0.814927	0.0883488	0.75275	0.199211	0.236111	0.237815	0.0462963	0.0925926	3041.31	232.309	6.85175e-52	57
Set 3	LQHP	0.5	fc.LQHP_rm.0.5	0.885996	0.96	0.095838	0.0523078	0.814685	0.0725022	0.6975	0.170498	0.272792	0.185548	0.0747863	0.060498	3080.05	271.042	2.66053e-60	66
Set 3	H	1	fc.H_rm.1	0.869769	0.921	0.0845748	0.0437196	0.814682	0.0689129	0.76	0.185598	0.263889	0.191482	0.0562678	0.0711823	3127.6	318.591	1.25897e-70	67
Set 3	H	2.8	fc.H_rm.2.8	0.861417	0.933	0.0867654	0.0616045	0.814673	0.086988	0.75125	0.209083	0.217593	0.240206	0.0462963	0.0925926	3027.97	218.96	5.42685e-49	56
Set 3	H	2.9	fc.H_rm.2.9	0.860946	0.934	0.0876156	0.0612725	0.814598	0.0877307	0.7635	0.186463	0.226852	0.246779	0.0462963	0.0925926	3058.55	249.542	1.2409e-55	59
Set 3	LQH	1	fc.LQH_rm.1	0.865836	0.938	0.0861376	0.0427551	0.814283	0.0723868	0.76	0.141544	0.24537	0.190885	0.0466524	0.0700509	2944.51	135.5	7.20561e-31	48
Set 3	H	0.9	fc.H_rm.0.9	0.870752	0.925	0.0851782	0.0442687	0.814187	0.0686342	0.762	0.159185	0.263889	0.191482	0.0562678	0.0711823	3209.82	400.813	1.76072e-88	72
Set 3	H	0.8	fc.H_rm.0.8	0.872011	0.937	0.0857863	0.0454091	0.813477	0.0683496	0.79775	0.122899	0.254274	0.159669	0.0655271	0.0634077	3379.67	570.667	2.30269e-125	79
Set 3	H	0.7	fc.H_rm.0.7	0.873262	0.939	0.0864384	0.0471338	0.812595	0.0679541	0.7765	0.12626	0.254274	0.159669	0.0747863	0.060498	3223.83	414.82	1.59965e-91	73
Set 3	LQH	0.9	fc.LQH_rm.0.9	0.868028	0.933	0.088127	0.0436631	0.812489	0.0724557	0.75175	0.128334	0.263889	0.191482	0.0466524	0.0700509	3041.14	232.133	7.48367e-52	60
Set 3	LQH	0.8	fc.LQH_rm.0.8	0.869432	0.946	0.0896606	0.0440695	0.811022	0.0719173	0.73625	0.143945	0.273148	0.194444	0.0559117	0.0640168	3060.43	251.427	4.8342e-56	62
Set 3	LQHP	0.4	fc.LQHP_rm.0.4	0.888551	0.937	0.0995978	0.0568052	0.811022	0.0740524	0.658	0.140594	0.282051	0.192822	0.0844017	0.063911	3216.56	407.554	6.05141e-90	74
Set 3	H	0.6	fc.H_rm.0.6	0.873887	0.935	0.0882361	0.0489214	0.810558	0.068096	0.78125	0.108248	0.263533	0.161122	0.0747863	0.060498	3115.25	306.245	6.03713e-68	67
Set 3	LQH	0.7	fc.LQH_rm.0.7	0.870837	0.957	0.0907515	0.0450486	0.809107	0.0708717	0.746	0.156891	0.273148	0.194444	0.0651709	0.0630479	3034.67	225.663	1.90146e-50	60
Set 3	LQH	0.6	fc.LQH_rm.0.6	0.872393	0.952	0.0925738	0.0483404	0.80699	0.0708373	0.7515	0.142897	0.291667	0.184179	0.0747863	0.060498	3118.86	309.859	9.91044e-69	67
Set 3	LQHP	0.3	fc.LQHP_rm.0.3	0.892814	0.956	0.101863	0.0610561	0.806947	0.0724406	0.69475	0.139717	0.309829	0.189302	0.0747863	0.060498	3529.23	720.22	7.71287e-158	84
Set 3	H	0.5	fc.H_rm.0.5	0.874844	0.931	0.0927592	0.0511283	0.806183	0.0691942	0.765	0.113687	0.282051	0.161884	0.0655271	0.0468139	3948.62	1139.61	6.56995e-249	90
Set 3	LQH	0.5	fc.LQH_rm.0.5	0.874052	0.942	0.096285	0.0523494	0.803283	0.071686	0.776	0.122025	0.30057	0.173524	0.0847578	0.0652322	3288.8	479.798	1.24223e-105	76
Set 3	H	0.4	fc.H_rm.0.4	0.87722	0.91	0.0980367	0.055403	0.800395	0.0703381	0.75625	0.112025	0.282051	0.161884	0.0751425	0.0534188	10087.1	7278.08	0	103
Set 3	LQH	0.4	fc.LQH_rm.0.4	0.877001	0.913	0.0997893	0.0563003	0.799016	0.071903	0.72925	0.13026	0.30057	0.16543	0.0847578	0.0652322	8198.11	5389.11	0	102
Set 3	LQHP	0.2	fc.LQHP_rm.0.2	0.894077	0.953	0.107912	0.0729755	0.797567	0.0717543	0.686	0.214506	0.328348	0.1736	0.112536	0.05378	NA	NA	NA	117
Set 3	H	0.3	fc.H_rm.0.3	0.880198	0.927	0.102601	0.0606772	0.795055	0.0707179	0.7065	0.137721	0.281695	0.148296	0.0744302	0.0673633	NA	NA	NA	119
Set 3	LQH	0.3	fc.LQH_rm.0.3	0.880074	0.928	0.10492	0.0633345	0.793319	0.0730782	0.7235	0.118044	0.30057	0.16543	0.122151	0.0840526	NA	NA	NA	106
Set 3	H	0.2	fc.H_rm.0.2	0.88466	0.944	0.109493	0.0740811	0.786827	0.0707681	0.70575	0.154198	0.309473	0.158887	0.121795	0.056569	NA	NA	NA	132
Set 3	LQH	0.2	fc.LQH_rm.0.2	0.88442	0.945	0.110542	0.0753921	0.785834	0.0717245	0.70825	0.161892	0.309473	0.158887	0.13141	0.0662699	NA	NA	NA	137
Set 3	LQHP	0.1	fc.LQHP_rm.0.1	0.903123	0.962	0.137191	0.0709154	0.77619	0.0680038	0.5385	0.227427	0.431268	0.17278	0.149929	0.0541482	NA	NA	NA	185
Set 3	LQH	0.1	fc.LQH_rm.0.1	0.900024	0.968	0.144369	0.068753	0.764548	0.0683458	0.48825	0.179078	0.402422	0.171152	0.168447	0.0649295	NA	NA	NA	188
Set 3	H	0.1	fc.H_rm.0.1	0.901106	0.944	0.144273	0.0686371	0.76439	0.0685255	0.4965	0.159584	0.383547	0.170423	0.159188	0.0568419	NA	NA	NA	178
Set 4	H	1.7	fc.H_rm.1.7	0.88039	0.973	0.0597787	0.0495896	0.839988	0.05451	0.7655	0.151485	0.208689	0.228683	0.0281339	0.0355912	NA	NA	NA	110
Set 4	H	1.6	fc.H_rm.1.6	0.880758	0.972	0.0594801	0.0503479	0.839856	0.0540763	0.7715	0.149063	0.208689	0.228683	0.0281339	0.0355912	6300.59	3493.14	0	100
Set 4	H	1.4	fc.H_rm.1.4	0.881602	0.97	0.0584676	0.0513388	0.839792	0.0525275	0.77625	0.141928	0.236467	0.215233	0.0281339	0.0355912	5037.55	2230.09	0	97
Set 4	H	1.5	fc.H_rm.1.5	0.881135	0.969	0.0593471	0.0515024	0.839578	0.0539311	0.777	0.142868	0.227208	0.216841	0.0281339	0.0355912	4138.9	1331.45	9.62606e-291	92
Set 4	H	1.8	fc.H_rm.1.8	0.880032	0.98	0.0603681	0.0488668	0.83939	0.0549107	0.772	0.161532	0.217949	0.22207	0.0281339	0.0355912	6303.38	3495.93	0	100
Set 4	H	2.2	fc.H_rm.2.2	0.878579	0.983	0.0616908	0.0469559	0.839282	0.0573831	0.77375	0.160571	0.208689	0.228683	0.0373932	0.0523831	3310.81	503.355	6.3446e-111	77
Set 4	H	2.1	fc.H_rm.2.1	0.878914	0.981	0.0611667	0.0472274	0.839256	0.0563836	0.785	0.165966	0.208689	0.228683	0.0373932	0.0523831	3787.39	979.936	2.06184e-214	88
Set 4	H	1.9	fc.H_rm.1.9	0.879534	0.983	0.0604592	0.0482785	0.839254	0.0550323	0.7785	0.172913	0.208689	0.228683	0.0281339	0.0355912	4144.62	1337.17	5.52191e-292	92
Set 4	H	2	fc.H_rm.2	0.879242	0.979	0.0602608	0.048048	0.839139	0.0552439	0.7845	0.179248	0.208689	0.228683	0.0281339	0.0355912	3605.86	798.411	5.39422e-175	85
Set 4	H	1.3	fc.H_rm.1.3	0.882207	0.972	0.0588549	0.0518256	0.839086	0.0522195	0.783	0.121235	0.236467	0.215233	0.0377493	0.0436046	3849.76	1042.31	5.89519e-228	89
Set 4	H	2.3	fc.H_rm.2.3	0.87836	0.98	0.0626182	0.047058	0.838734	0.0585369	0.76875	0.15826	0.217593	0.211887	0.0373932	0.0523831	3864.16	1056.71	4.40117e-231	89
Set 4	H	1.2	fc.H_rm.1.2	0.882972	0.969	0.0583462	0.0523067	0.8387	0.051047	0.77975	0.106466	0.245726	0.204314	0.0377493	0.0436046	3544.69	737.237	1.03665e-161	84
Set 4	H	2.4	fc.H_rm.2.4	0.878003	0.979	0.0631803	0.0469136	0.838045	0.0591799	0.76375	0.162139	0.217593	0.211887	0.0373932	0.0523831	3865.57	1058.12	2.16881e-231	89
Set 4	H	1.1	fc.H_rm.1.1	0.884147	0.981	0.0580241	0.0534056	0.837945	0.0500935	0.771	0.100163	0.236111	0.186032	0.0377493	0.0436046	3219.98	412.526	3.35579e-91	74
Set 4	H	2.5	fc.H_rm.2.5	0.877744	0.976	0.0641136	0.0468421	0.837448	0.0604358	0.781	0.162731	0.217593	0.211887	0.0373932	0.0523831	4277.39	1469.94	8.17184578221422e-321	93
Set 4	H	2.6	fc.H_rm.2.6	0.877406	0.975	0.0649496	0.0473659	0.837107	0.0619359	0.77125	0.154832	0.217593	0.211887	0.0373932	0.0523831	3868.39	1060.94	5.30179e-232	89
Set 4	H	2.7	fc.H_rm.2.7	0.877074	0.976	0.0656074	0.0478138	0.836497	0.0632034	0.766	0.149566	0.217593	0.211887	0.0373932	0.0523831	3795.57	988.119	3.44527e-216	88
Set 4	H	1	fc.H_rm.1	0.885539	0.977	0.0583166	0.0556287	0.836487	0.0492192	0.75975	0.0838863	0.24537	0.181049	0.0377493	0.0436046	3317.96	510.504	1.77827e-112	78
Set 4	LQHP	2.1	fc.LQHP_rm.2.1	0.880118	0.946	0.0649595	0.0518817	0.836198	0.0620578	0.79825	0.135148	0.217593	0.200807	0.0281339	0.0355912	2994.96	187.505	2.44511e-42	58
Set 4	LQHP	2	fc.LQHP_rm.2	0.880241	0.942	0.065302	0.0522633	0.836196	0.0620616	0.795	0.115253	0.217236	0.17461	0.0281339	0.0355912	2975.34	167.887	4.45053e-38	56
Set 4	LQHP	2.2	fc.LQHP_rm.2.2	0.87917	0.938	0.0657238	0.0517492	0.836084	0.0631879	0.807	0.157508	0.217593	0.203071	0.0281339	0.0355912	2977.88	170.424	1.25139e-38	56
Set 4	LQHP	1.9	fc.LQHP_rm.1.9	0.881081	0.946	0.0655446	0.0530648	0.835981	0.0620532	0.78475	0.115084	0.217236	0.17461	0.0281339	0.0355912	3059.95	252.501	1.88276e-56	64
Set 4	H	2.8	fc.H_rm.2.8	0.876684	0.974	0.0662281	0.0485823	0.835884	0.0645121	0.7645	0.161597	0.208333	0.220868	0.0373932	0.0523831	NA	NA	NA	113
Set 4	LQHP	3	fc.LQHP_rm.3	0.874277	0.943	0.0655096	0.049116	0.835871	0.0662514	0.79225	0.169404	0.217593	0.203071	0.0281339	0.0355912	2850.48	43.0308	5.76182e-11	34
Set 4	LQHP	3.1	fc.LQHP_rm.3.1	0.874066	0.952	0.0652423	0.0490572	0.835869	0.0662312	0.77975	0.196332	0.208333	0.203634	0.0281339	0.0355912	2875.02	67.5671	2.70753e-16	39
Set 4	LQHP	2.3	fc.LQHP_rm.2.3	0.878449	0.939	0.0652817	0.051532	0.83581	0.0631559	0.80825	0.16257	0.207977	0.185382	0.0281339	0.0355912	2923.71	116.262	7.22191e-27	49
Set 4	LQHP	2.6	fc.LQHP_rm.2.6	0.876759	0.936	0.0657134	0.0512792	0.835726	0.0655686	0.8045	0.182655	0.208333	0.203634	0.0281339	0.0355912	2895.72	88.2725	8.63899e-21	44
Set 4	LQHP	3.3	fc.LQHP_rm.3.3	0.872857	0.953	0.0653492	0.0487788	0.835723	0.0668805	0.7915	0.202469	0.208333	0.203634	0.0185185	0.037037	2888.26	80.8038	3.61629e-19	41
Set 4	LQHP	2.4	fc.LQHP_rm.2.4	0.877986	0.949	0.0655813	0.0511543	0.835721	0.0638502	0.81825	0.190342	0.217593	0.203071	0.0281339	0.0355912	2932.1	124.653	1.088e-28	50
Set 4	LQHP	2.7	fc.LQHP_rm.2.7	0.876383	0.944	0.0657632	0.0500543	0.835679	0.0654021	0.79925	0.183455	0.217593	0.203071	0.0281339	0.0355912	2896.76	89.3102	5.14188e-21	44
Set 4	LQHP	3.2	fc.LQHP_rm.3.2	0.873304	0.94	0.0656836	0.048604	0.835677	0.0666477	0.78775	0.196583	0.208333	0.203634	0.0185185	0.037037	2935.83	128.38	1.68738e-29	49
Set 4	LQHP	2.5	fc.LQHP_rm.2.5	0.877531	0.942	0.0657996	0.0506753	0.83562	0.0643734	0.816	0.18997	0.217593	0.203071	0.0281339	0.0355912	2834.86	27.4051	1.42444e-07	32
Set 4	H	2.9	fc.H_rm.2.9	0.876346	0.973	0.0664523	0.0490978	0.835616	0.0653009	0.7615	0.146694	0.208333	0.220868	0.0373932	0.0523831	4600.47	1793.02	0	95
Set 4	LQHP	2.9	fc.LQHP_rm.2.9	0.875184	0.945	0.0657095	0.0497884	0.835475	0.0662267	0.7815	0.197407	0.217593	0.203071	0.0281339	0.0355912	2918.26	110.809	1.1033e-25	47
Set 4	LQHP	2.8	fc.LQHP_rm.2.8	0.87567	0.944	0.0657875	0.0504244	0.835417	0.0660405	0.789	0.190023	0.208333	0.203634	0.0281339	0.0355912	2861.1	53.6462	2.85399e-13	37
Set 4	LQHP	3.4	fc.LQHP_rm.3.4	0.872128	0.956	0.0655063	0.0481745	0.835414	0.0668645	0.80675	0.178614	0.208333	0.203634	0.0277778	0.0555556	2889.55	82.1021	1.8895e-19	41
Set 4	LQHP	1.8	fc.LQHP_rm.1.8	0.882637	0.924	0.0662443	0.0534457	0.835367	0.0614445	0.76875	0.123235	0.217236	0.17461	0.0377493	0.0436046	3044.17	236.723	5.0225e-53	63
Set 4	LQHP	1.7	fc.LQHP_rm.1.7	0.882807	0.941	0.0669185	0.052119	0.835192	0.0603453	0.75325	0.114884	0.217236	0.17461	0.0377493	0.0436046	3113.34	305.89	4.80231e-68	68
Set 4	LQHP	3.5	fc.LQHP_rm.3.5	0.871446	0.954	0.0657617	0.0476339	0.835185	0.0669378	0.806	0.168853	0.208333	0.203634	0.0277778	0.0555556	2852.97	45.5142	1.66459e-11	33
Set 4	H	3	fc.H_rm.3	0.876039	0.971	0.0666949	0.0493152	0.835117	0.0659982	0.75425	0.150975	0.198718	0.204142	0.0373932	0.0523831	3874.04	1066.59	3.14556e-233	89
Set 4	LQHP	3.6	fc.LQHP_rm.3.6	0.87054	0.954	0.0658661	0.0474908	0.834659	0.0671452	0.79775	0.175509	0.208333	0.203634	0.0277778	0.0555556	2846.25	38.7954	4.78934e-10	31
Set 4	H	3.1	fc.H_rm.3.1	0.875907	0.969	0.0669609	0.049818	0.834588	0.0666615	0.7715	0.12584	0.198718	0.204142	0.0466524	0.0700509	5376.53	2569.07	0	98
Set 4	H	0.9	fc.H_rm.0.9	0.887483	0.982	0.0592512	0.0583065	0.834298	0.0486168	0.74325	0.0774656	0.25463	0.177865	0.0377493	0.0436046	4394.18	1586.72	0	94
Set 4	LQHP	3.7	fc.LQHP_rm.3.7	0.869973	0.954	0.066304	0.0478453	0.834157	0.0678135	0.78575	0.175394	0.208333	0.203634	0.037037	0.0740741	2869.21	61.7578	4.94359e-15	36
Set 4	H	3.2	fc.H_rm.3.2	0.87551	0.967	0.0678627	0.0500368	0.833747	0.0675432	0.7735	0.160919	0.198718	0.204142	0.0466524	0.0700509	4604.59	1797.14	0	95
Set 4	LQHP	3.8	fc.LQHP_rm.3.8	0.869158	0.945	0.0673302	0.0478997	0.833736	0.0688525	0.787	0.174017	0.208333	0.203634	0.037037	0.0740741	2880.25	72.7981	1.98005e-17	38
Set 4	LQHP	3.9	fc.LQHP_rm.3.9	0.868534	0.948	0.0672292	0.0481405	0.83344	0.0690933	0.786	0.164061	0.208333	0.203634	0.037037	0.0740741	2850.52	43.0691	5.65264e-11	31
Set 4	LQHP	1.6	fc.LQHP_rm.1.6	0.885032	0.917	0.0682819	0.0541904	0.833317	0.0601008	0.7505	0.132942	0.217236	0.17461	0.0665954	0.0907917	3108.52	301.07	5.34585e-67	68
Set 4	H	3.3	fc.H_rm.3.3	0.875118	0.963	0.0686354	0.0508688	0.83303	0.0686432	0.7695	0.168959	0.198718	0.204142	0.0466524	0.0700509	3961.87	1154.42	2.66529e-252	90
Set 4	LQH	2.1	fc.LQH_rm.2.1	0.874156	0.981	0.062545	0.049489	0.832965	0.0609985	0.80775	0.0934144	0.189815	0.218265	0.0281339	0.0355912	2942.97	135.514	4.7653e-31	51
Set 4	LQH	2.3	fc.LQH_rm.2.3	0.873392	0.976	0.0633874	0.0501195	0.832948	0.0632453	0.828	0.0965229	0.189459	0.192	0.0281339	0.0355912	2977.81	170.36	1.29225e-38	55
Set 4	LQHP	4	fc.LQHP_rm.4	0.867553	0.946	0.0676822	0.0484188	0.832943	0.0696009	0.78875	0.173895	0.208333	0.203634	0.037037	0.0740741	2856.57	49.1183	2.74583e-12	32
Set 4	LQHP	1.5	fc.LQHP_rm.1.5	0.885728	0.919	0.0686162	0.0543467	0.8329	0.0593098	0.7475	0.108537	0.21688	0.150181	0.0665954	0.0907917	3139.85	332.394	8.43636e-74	70
Set 4	LQH	2.2	fc.LQH_rm.2.2	0.873666	0.98	0.0629327	0.0498723	0.832817	0.0619787	0.814	0.0967781	0.189815	0.218265	0.0281339	0.0355912	2968.19	160.739	1.58656e-36	54
Set 4	H	3.4	fc.H_rm.3.4	0.874779	0.962	0.0685411	0.0518023	0.832739	0.06923	0.769	0.184396	0.198718	0.204142	0.0466524	0.0700509	3327.84	520.383	1.27327e-114	77
Set 4	LQH	2.4	fc.LQH_rm.2.4	0.872787	0.968	0.063649	0.0504211	0.832726	0.0638222	0.81225	0.116234	0.189459	0.192	0.0281339	0.0355912	2849.27	41.8164	1.05747e-10	34
Set 4	LQH	1.9	fc.LQH_rm.1.9	0.875122	0.982	0.0624365	0.0489352	0.832663	0.0591243	0.78875	0.114555	0.199074	0.210262	0.0281339	0.0355912	2933.49	126.034	5.45376e-29	50
Set 4	LQH	2.5	fc.LQH_rm.2.5	0.872192	0.961	0.0639202	0.0505688	0.832572	0.0644852	0.82975	0.11477	0.189459	0.192	0.0281339	0.0355912	3291.91	484.456	8.05787e-107	76
Set 4	LQH	2	fc.LQH_rm.2	0.874531	0.981	0.0627648	0.0492351	0.832546	0.0602981	0.80875	0.104936	0.199074	0.210262	0.0281339	0.0355912	2974.25	166.8	7.66191e-38	55
Set 4	LQHP	4.1	fc.LQHP_rm.4.1	0.867002	0.95	0.0682708	0.048718	0.832536	0.0703536	0.787	0.195849	0.208333	0.203634	0.037037	0.0740741	2875.44	67.9828	2.19939e-16	36
Set 4	LQHP	1.4	fc.LQHP_rm.1.4	0.886845	0.905	0.0691524	0.05429	0.832494	0.0584415	0.74725	0.113746	0.235399	0.133374	0.0665954	0.0907917	3174.19	366.741	2.93636e-81	72
Set 4	LQH	2.7	fc.LQH_rm.2.7	0.871006	0.957	0.0635926	0.0508898	0.83249	0.0651608	0.82925	0.1325	0.189815	0.218265	0.0281339	0.0355912	2966.44	158.983	3.81758e-36	53
Set 4	LQH	2.6	fc.LQH_rm.2.6	0.871683	0.961	0.0639203	0.0505975	0.832437	0.0649139	0.8445	0.1058	0.189459	0.192	0.0281339	0.0355912	3118.69	311.237	3.31447e-69	67
Set 4	H	0.8	fc.H_rm.0.8	0.889918	0.973	0.0620983	0.0581955	0.832256	0.04736	0.76775	0.106306	0.245014	0.160356	0.0377493	0.0436046	4768.01	1960.55	0	96
Set 4	LQH	1.8	fc.LQH_rm.1.8	0.875554	0.983	0.0618879	0.048944	0.832095	0.0574717	0.7835	0.0791812	0.199074	0.210262	0.0281339	0.0355912	2972.01	164.559	2.34936e-37	55
Set 4	LQH	2.8	fc.LQH_rm.2.8	0.870466	0.954	0.0640589	0.0506004	0.832042	0.0656588	0.8295	0.132729	0.189815	0.218265	0.0281339	0.0355912	3121.5	314.048	8.12803e-70	67
Set 4	LQHP	4.2	fc.LQHP_rm.4.2	0.866226	0.942	0.0687161	0.0486156	0.832041	0.0707219	0.793	0.186174	0.208333	0.203634	0.037037	0.0740741	2863.7	56.2464	7.77754e-14	33
Set 4	H	3.5	fc.H_rm.3.5	0.874341	0.962	0.0692105	0.052296	0.83197	0.0700109	0.77275	0.190106	0.208333	0.220868	0.0466524	0.0700509	3279.02	471.572	5.05914e-104	75
Set 4	LQH	1.6	fc.LQH_rm.1.6	0.876626	0.98	0.0615925	0.0477156	0.831867	0.0545912	0.7625	0.095741	0.217236	0.17461	0.0281339	0.0355912	2923.04	115.591	1.00976e-26	49
Set 4	LQH	1.7	fc.LQH_rm.1.7	0.876149	0.977	0.0618225	0.0487792	0.831865	0.0563425	0.7665	0.094391	0.208333	0.201376	0.0281339	0.0355912	2938.54	131.083	4.36808e-30	51
Set 4	LQH	2.9	fc.LQH_rm.2.9	0.869781	0.947	0.0640733	0.0513158	0.831862	0.0663963	0.845	0.114511	0.189815	0.218265	0.0281339	0.0355912	3189.44	381.984	1.43803e-84	71
Set 4	LQHP	4.3	fc.LQHP_rm.4.3	0.865743	0.938	0.0687749	0.0492721	0.831701	0.0712568	0.78625	0.200156	0.208333	0.203634	0.037037	0.0740741	2856.51	49.0531	2.83683e-12	31
Set 4	LQHP	1.3	fc.LQHP_rm.1.3	0.888479	0.902	0.0704884	0.055132	0.831428	0.057774	0.72775	0.11748	0.235043	0.112635	0.0665954	0.0907917	3259.65	452.201	8.13718e-100	76
Set 4	LQH	1.5	fc.LQH_rm.1.5	0.877406	0.983	0.0619534	0.0471816	0.831419	0.0535634	0.748	0.0997029	0.217236	0.17461	0.0281339	0.0355912	3232.25	424.799	7.25409e-94	74
Set 4	H	3.6	fc.H_rm.3.6	0.873915	0.961	0.0695384	0.0533577	0.831389	0.0707355	0.77675	0.208969	0.208333	0.220868	0.0466524	0.0700509	3580.1	772.653	2.11448e-169	84
Set 4	LQHP	4.4	fc.LQHP_rm.4.4	0.865252	0.929	0.0691011	0.0495759	0.831279	0.0717614	0.79575	0.189454	0.208333	0.203634	0.037037	0.0740741	2893.79	86.3371	2.27369e-20	39
Set 4	LQH	3.1	fc.LQH_rm.3.1	0.868661	0.925	0.0648119	0.0509828	0.831175	0.067374	0.86375	0.126247	0.189815	0.218265	0.0281339	0.0355912	3192.1	384.648	3.79692e-85	71
Set 4	LQH	3	fc.LQH_rm.3	0.869044	0.94	0.0648019	0.0508067	0.831138	0.0668895	0.85625	0.124754	0.189815	0.218265	0.0281339	0.0355912	3015.45	207.996	8.6873e-47	58
Set 4	LQHP	4.5	fc.LQHP_rm.4.5	0.864628	0.927	0.0690247	0.0505329	0.83094	0.0723536	0.78925	0.217834	0.199074	0.210262	0.037037	0.0740741	2866.99	59.5425	1.49658e-14	33
Set 4	H	3.7	fc.H_rm.3.7	0.873632	0.959	0.0699233	0.0542367	0.830724	0.0714533	0.769	0.210362	0.208333	0.220868	0.0466524	0.0700509	3332.61	525.162	1.16737e-115	77
Set 4	LQHP	1.2	fc.LQHP_rm.1.2	0.889148	0.916	0.0711082	0.0560461	0.830717	0.0566095	0.73725	0.104653	0.244302	0.112752	0.0665954	0.0907917	3488.91	681.462	1.33975e-149	83
Set 4	LQH	3.2	fc.LQH_rm.3.2	0.868208	0.913	0.0650325	0.0512931	0.830605	0.0679144	0.85825	0.141141	0.189815	0.218265	0.0281339	0.0355912	3175.21	367.758	1.7659e-81	70
Set 4	LQH	1.4	fc.LQH_rm.1.4	0.878217	0.983	0.0616143	0.0475452	0.830506	0.0517408	0.75675	0.0839539	0.207621	0.156826	0.0281339	0.0355912	3049.72	242.267	3.14057e-54	63
Set 4	H	0.7	fc.H_rm.0.7	0.892038	0.972	0.0660742	0.0561052	0.830488	0.0461939	0.756	0.103173	0.253917	0.129153	0.0377493	0.0436046	3755.75	948.301	1.52636e-207	88
Set 4	LQHP	0.7	fc.LQHP_rm.0.7	0.898031	0.982	0.0741784	0.0611991	0.830463	0.0527305	0.791	0.0422137	0.290954	0.137975	0.0854701	0.110121	3616.43	808.975	2.74085e-177	86
Set 4	LQHP	4.6	fc.LQHP_rm.4.6	0.864259	0.926	0.0696555	0.0503391	0.830314	0.0727921	0.79875	0.203175	0.208333	0.203634	0.037037	0.0740741	2863.7	56.2519	7.75595e-14	32
Set 4	LQH	3.3	fc.LQH_rm.3.3	0.867694	0.91	0.0653681	0.050759	0.830234	0.0681202	0.86375	0.136312	0.189815	0.218265	0.0373932	0.0523831	3176.24	368.783	1.0577e-81	70
Set 4	H	3.8	fc.H_rm.3.8	0.873379	0.954	0.0709218	0.0539291	0.830112	0.0721852	0.773	0.198664	0.208333	0.220868	0.0466524	0.0700509	7088.51	4281.06	0	101
Set 4	LQH	1.3	fc.LQH_rm.1.3	0.879662	0.991	0.0621498	0.0479814	0.829976	0.0515663	0.75475	0.0938984	0.207621	0.156826	0.0281339	0.0355912	3186.57	379.121	6.01789e-84	72
Set 4	LQH	3.4	fc.LQH_rm.3.4	0.86704	0.901	0.066031	0.0514829	0.829736	0.0692063	0.8625	0.148617	0.189815	0.218265	0.0277778	0.0555556	3040.6	233.146	3.00353e-52	60
Set 4	LQHP	4.7	fc.LQHP_rm.4.7	0.863635	0.915	0.0702915	0.0503739	0.829725	0.0734235	0.7995	0.204367	0.208333	0.203634	0.037037	0.0740741	2849.04	41.5915	1.18333e-10	28
Set 4	LQH	3.6	fc.LQH_rm.3.6	0.865851	0.89	0.0661184	0.0511481	0.829573	0.0696592	0.856	0.157124	0.189815	0.218265	0.037037	0.0740741	2922.26	114.809	1.49342e-26	45
Set 4	LQH	3.5	fc.LQH_rm.3.5	0.866403	0.896	0.0661149	0.051325	0.829489	0.0693104	0.85475	0.160313	0.189815	0.218265	0.037037	0.0740741	3280.74	473.291	2.14187e-104	75
Set 4	LQHP	4.8	fc.LQHP_rm.4.8	0.863442	0.908	0.0705453	0.0507426	0.829325	0.0739556	0.805	0.206878	0.208333	0.203634	0.037037	0.0740741	2849.81	42.3614	8.05225e-11	28
Set 4	LQHP	1.1	fc.LQHP_rm.1.1	0.891551	0.903	0.0716485	0.0582666	0.82931	0.0558154	0.7305	0.089116	0.253561	0.115867	0.0665954	0.0907917	3527.86	720.407	4.68005e-158	84
Set 4	LQH	1.2	fc.LQH_rm.1.2	0.880266	0.987	0.0617523	0.0487409	0.82912	0.0499266	0.76175	0.0976913	0.207621	0.156826	0.0281339	0.0355912	3045.91	238.458	2.10895e-53	63
Set 4	H	3.9	fc.H_rm.3.9	0.873092	0.958	0.0720701	0.0539063	0.829111	0.0730175	0.77725	0.178709	0.208333	0.220868	0.0466524	0.0700509	3425.87	618.416	6.56622e-136	80
Set 4	LQHP	4.9	fc.LQHP_rm.4.9	0.862368	0.917	0.0708781	0.0509415	0.828917	0.0744879	0.807	0.198489	0.208333	0.203634	0.037037	0.0740741	2855.39	47.9337	4.96499e-12	29
Set 4	LQH	3.7	fc.LQH_rm.3.7	0.865292	0.894	0.0666764	0.0513943	0.828912	0.0701264	0.8485	0.153015	0.189815	0.218265	0.037037	0.0740741	2923.6	116.149	7.64062e-27	45
Set 4	H	0.6	fc.H_rm.0.6	0.893954	0.972	0.069687	0.0541362	0.828864	0.0452438	0.75675	0.0899162	0.253917	0.129153	0.0470085	0.0362246	4760.19	1952.73	0	96
Set 4	LQHP	5	fc.LQHP_rm.5	0.861939	0.907	0.0707652	0.0513002	0.828821	0.0747576	0.80925	0.186768	0.208333	0.203634	0.037037	0.0740741	2868.18	60.7306	8.26213e-15	32
Set 4	LQHP	1	fc.LQHP_rm.1	0.892736	0.924	0.0731348	0.0599188	0.828625	0.055732	0.74775	0.0569759	0.253561	0.115867	0.0758547	0.0936522	3304.41	496.953	1.55787e-109	78
Set 4	LQH	3.8	fc.LQH_rm.3.8	0.86451	0.902	0.0671909	0.0511816	0.828419	0.0705231	0.84825	0.15075	0.189815	0.218265	0.037037	0.0740741	2981.32	173.867	2.23847e-39	53
Set 4	H	4	fc.H_rm.4	0.872727	0.95	0.0735936	0.053635	0.828381	0.0741243	0.7655	0.189206	0.208333	0.220868	0.0466524	0.0700509	4067.24	1259.79	3.51172e-275	91
Set 4	LQH	3.9	fc.LQH_rm.3.9	0.864024	0.893	0.0670739	0.0502714	0.828258	0.0703417	0.84675	0.144435	0.189815	0.218265	0.037037	0.0740741	2990.85	183.402	1.90246e-41	54
Set 4	LQHP	0.8	fc.LQHP_rm.0.8	0.896232	0.967	0.0740219	0.0620145	0.828162	0.0524494	0.76925	0.0581972	0.300214	0.132977	0.0758547	0.0936522	3621.29	813.833	2.41584e-178	86
Set 4	LQH	1.1	fc.LQH_rm.1.1	0.881901	0.992	0.0620434	0.0496861	0.828086	0.0487873	0.77	0.106902	0.22614	0.139181	0.0377493	0.0436046	3423.11	615.653	2.61356e-135	81
Set 4	LQHP	0.9	fc.LQHP_rm.0.9	0.894614	0.942	0.0740971	0.0611286	0.827943	0.054389	0.7695	0.0704959	0.281695	0.131982	0.0758547	0.0936522	4110.69	1303.24	1.28815e-284	92
Set 4	LQH	4	fc.LQH_rm.4	0.863286	0.898	0.0676867	0.050593	0.827747	0.0711161	0.8415	0.152631	0.189815	0.218265	0.037037	0.0740741	2954.03	146.576	1.88817e-33	49
Set 4	LQHP	0.6	fc.LQHP_rm.0.6	0.900326	0.967	0.0796016	0.0595347	0.827729	0.0514531	0.74475	0.0576621	0.309473	0.119462	0.0854701	0.110121	4997.71	2190.26	0	97
Set 4	H	4.1	fc.H_rm.4.1	0.872364	0.952	0.0744483	0.0536207	0.827632	0.0748312	0.76625	0.185583	0.217593	0.211887	0.0466524	0.0700509	3974.23	1166.78	5.51629e-255	90
Set 4	LQH	4.1	fc.LQH_rm.4.1	0.862605	0.897	0.0683842	0.0503165	0.827278	0.0717001	0.83325	0.152273	0.189815	0.218265	0.037037	0.0740741	2955.52	148.07	8.94336e-34	49
Set 4	H	0.5	fc.H_rm.0.5	0.89554	0.979	0.0747719	0.0507646	0.827159	0.0436416	0.7905	0.0503422	0.27208	0.115106	0.0562678	0.0375359	NA	NA	NA	122
Set 4	LQH	1	fc.LQH_rm.1	0.883441	0.983	0.0629178	0.052	0.82698	0.0484384	0.75275	0.111864	0.22614	0.139181	0.0377493	0.0436046	3352.53	545.078	5.52544e-120	79
Set 4	H	4.2	fc.H_rm.4.2	0.872065	0.953	0.0756411	0.0533819	0.826882	0.0756717	0.76625	0.182557	0.217593	0.211887	0.0466524	0.0700509	3692.29	884.839	9.20722e-194	86
Set 4	LQH	4.2	fc.LQH_rm.4.2	0.861822	0.899	0.0692083	0.0502199	0.826457	0.0722539	0.8295	0.145028	0.189815	0.218265	0.037037	0.0740741	2937.21	129.758	8.47031e-30	46
Set 4	LQH	4.3	fc.LQH_rm.4.3	0.861056	0.895	0.0695297	0.0507792	0.82611	0.0729051	0.81875	0.153052	0.189815	0.218265	0.037037	0.0740741	3005.63	198.18	1.17607e-44	55
Set 4	LQH	0.9	fc.LQH_rm.0.9	0.885769	0.982	0.064013	0.0531527	0.826099	0.0482086	0.7495	0.136905	0.235043	0.112635	0.0470085	0.0560465	4019.83	1212.38	6.91038e-265	91
Set 4	H	4.3	fc.H_rm.4.3	0.871598	0.955	0.0767352	0.0532789	0.826027	0.0764923	0.76875	0.19273	0.217593	0.211887	0.0466524	0.0700509	3694.03	886.573	3.87022e-194	86
Set 4	LQH	4.5	fc.LQH_rm.4.5	0.85984	0.905	0.069823	0.051729	0.825843	0.0738955	0.80425	0.169321	0.199074	0.210262	0.037037	0.0740741	2929.39	121.938	4.22685e-28	44
Set 4	LQH	4.4	fc.LQH_rm.4.4	0.860338	0.904	0.069853	0.0512379	0.825691	0.0734575	0.811	0.162333	0.199074	0.210262	0.037037	0.0740741	2967.27	159.814	2.5201e-36	50
Set 4	LQHP	0.5	fc.LQHP_rm.0.5	0.90265	0.959	0.0852421	0.0574516	0.825367	0.0506676	0.70825	0.0738664	0.318732	0.119536	0.103989	0.0963199	25155.3	22347.8	0	105
Set 4	LQH	4.8	fc.LQH_rm.4.8	0.858329	0.907	0.0701868	0.0529583	0.825325	0.0750817	0.80375	0.173344	0.199074	0.210262	0.037037	0.0740741	2865.14	57.6857	3.7869e-14	30
Set 4	H	4.4	fc.H_rm.4.4	0.87119	0.955	0.0775629	0.0531747	0.82526	0.0770974	0.76575	0.201414	0.217593	0.211887	0.037037	0.0740741	3434.02	626.571	1.11265e-137	80
Set 4	LQH	4.6	fc.LQH_rm.4.6	0.859305	0.902	0.0705701	0.0518663	0.825021	0.0744595	0.79475	0.172838	0.199074	0.210262	0.037037	0.0740741	2875.35	67.8974	2.2954e-16	33
Set 4	LQH	5	fc.LQH_rm.5	0.857368	0.912	0.0703851	0.0539427	0.824901	0.07599	0.79025	0.184764	0.199074	0.210262	0.037037	0.0740741	2875.43	67.9775	2.20525e-16	32
Set 4	LQH	4.7	fc.LQH_rm.4.7	0.858843	0.904	0.0705222	0.0527305	0.824869	0.0749843	0.79575	0.172045	0.199074	0.210262	0.037037	0.0740741	2860.17	52.7185	4.53852e-13	29
Set 4	LQ	4.9	fc.LQ_rm.4.9	0.847553	0.904	0.0690754	0.054706	0.824853	0.0740079	0.78725	0.158889	0.199074	0.214567	0.0185185	0.037037	2817.55	10.0951	0.000817436	8
Set 4	LQ	5	fc.LQ_rm.5	0.847391	0.906	0.0690801	0.0549319	0.824851	0.0741389	0.79425	0.169378	0.199074	0.214567	0.0185185	0.037037	2817.88	10.4294	0.000691633	8
Set 4	LQ	4.8	fc.LQ_rm.4.8	0.847603	0.908	0.0690019	0.0546193	0.824849	0.0739099	0.786	0.163709	0.199074	0.214567	0.0185185	0.037037	2817.3	9.84934	0.000924329	8
Set 4	LQ	4.7	fc.LQ_rm.4.7	0.847801	0.913	0.0689874	0.0542865	0.824815	0.0736981	0.783	0.15418	0.199074	0.214567	0.0185185	0.037037	2816.92	9.47091	0.00111686	8
Set 4	LQH	4.9	fc.LQH_rm.4.9	0.857906	0.908	0.0707306	0.0534741	0.824805	0.0758211	0.79525	0.178412	0.199074	0.210262	0.037037	0.0740741	2887.07	79.6218	6.53011e-19	35
Set 4	LQ	4.6	fc.LQ_rm.4.6	0.847938	0.908	0.0690619	0.0540086	0.824764	0.0736061	0.77075	0.150602	0.199074	0.214567	0.0185185	0.037037	2816.62	9.16841	0.00129924	8
Set 4	LQ	4.5	fc.LQ_rm.4.5	0.848055	0.912	0.0690547	0.053818	0.824705	0.0734874	0.77075	0.146957	0.199074	0.214567	0.0185185	0.037037	2816.31	8.86199	0.00151435	8
Set 4	LQH	0.8	fc.LQH_rm.0.8	0.887233	0.983	0.0647961	0.0538354	0.82465	0.0459139	0.76325	0.129425	0.235043	0.112635	0.0470085	0.0560465	4016.52	1209.06	3.62821e-264	91
Set 4	LQ	4.4	fc.LQ_rm.4.4	0.848154	0.907	0.0691273	0.0534594	0.824631	0.0733219	0.768	0.137821	0.199074	0.214567	0.0185185	0.037037	2816.02	8.56391	0.00175774	8
Set 4	LQH	0.7	fc.LQH_rm.0.7	0.889064	0.984	0.0675952	0.0521846	0.82455	0.0448796	0.7695	0.124928	0.253561	0.0988293	0.0470085	0.0560465	3407.31	599.859	7.02994e-132	81
Set 4	LQ	4.3	fc.LQ_rm.4.3	0.84841	0.906	0.0692009	0.053163	0.824503	0.0731989	0.7645	0.142928	0.199074	0.214567	0.0185185	0.037037	2817.89	10.4365	0.000689164	9
Set 4	H	4.5	fc.H_rm.4.5	0.870762	0.961	0.0786817	0.0532699	0.824421	0.0780109	0.77175	0.205703	0.226852	0.215099	0.0462963	0.0925926	3319.31	511.855	9.05004e-113	76
Set 4	LQ	4.2	fc.LQ_rm.4.2	0.848898	0.903	0.0694626	0.05324	0.824218	0.0732784	0.764	0.13159	0.199074	0.214567	0.0185185	0.037037	2816.93	9.4764	0.0011138	9
Set 4	LQ	4.1	fc.LQ_rm.4.1	0.849273	0.903	0.069784	0.0533205	0.823865	0.0733829	0.7565	0.121804	0.199074	0.214567	0.0185185	0.037037	2818.56	11.1076	0.00049273	10
Set 4	LQH	0.6	fc.LQH_rm.0.6	0.891856	0.977	0.0712345	0.0483477	0.823804	0.0420672	0.76175	0.12184	0.244302	0.0998473	0.085114	0.0850924	4006.95	1199.5	4.3396e-262	91
Set 4	LQ	4	fc.LQ_rm.4	0.849655	0.899	0.070006	0.0532845	0.823589	0.0733617	0.74825	0.125723	0.199074	0.214567	0.0185185	0.037037	2820.27	12.8218	0.000209108	11
Set 4	H	4.6	fc.H_rm.4.6	0.870286	0.96	0.0795277	0.053414	0.82354	0.0787654	0.76425	0.207415	0.217593	0.211887	0.0462963	0.0925926	NA	NA	NA	118
Set 4	LQ	3.9	fc.LQ_rm.3.9	0.850013	0.894	0.0702975	0.053309	0.823274	0.0735275	0.74275	0.128723	0.199074	0.214567	0.0185185	0.037037	2816.99	9.53503	0.00108163	10
Set 4	LQH	0.5	fc.LQH_rm.0.5	0.894657	0.98	0.0761516	0.0470432	0.823165	0.0421898	0.7525	0.0568653	0.27208	0.0979356	0.085114	0.0795375	NA	NA	NA	127
Set 4	LQ	3.8	fc.LQ_rm.3.8	0.850335	0.898	0.070497	0.0534933	0.823001	0.0737292	0.74375	0.13517	0.199074	0.214567	0.0185185	0.037037	2816.23	8.78116	0.00157681	10
Set 4	LQ	3.7	fc.LQ_rm.3.7	0.850662	0.894	0.070584	0.0533668	0.822807	0.0736942	0.7435	0.129343	0.199074	0.214567	0.0185185	0.037037	2815.5	8.05063	0.00227202	10
Set 4	H	4.7	fc.H_rm.4.7	0.869726	0.961	0.0808803	0.0532167	0.82279	0.0798179	0.756	0.227343	0.217593	0.211887	0.0462963	0.0925926	NA	NA	NA	109
Set 4	LQ	3.6	fc.LQ_rm.3.6	0.850974	0.888	0.0707799	0.0532503	0.82256	0.0737335	0.74325	0.147437	0.199074	0.214567	0.0185185	0.037037	2817.32	9.86623	0.000916554	11
Set 4	LQ	3.5	fc.LQ_rm.3.5	0.851293	0.888	0.0711529	0.0534149	0.822176	0.0739869	0.7325	0.150177	0.199074	0.214567	0.0185185	0.037037	2816.49	9.03924	0.00138592	11
Set 4	H	4.8	fc.H_rm.4.8	0.869237	0.956	0.0820152	0.0530863	0.821967	0.0807669	0.74625	0.235307	0.236111	0.21983	0.0462963	0.0925926	NA	NA	NA	111
Set 4	LQ	3.4	fc.LQ_rm.3.4	0.851529	0.887	0.0713536	0.0535263	0.821781	0.0741451	0.7315	0.155524	0.199074	0.214567	0.0185185	0.037037	2818.46	11.0092	0.000517563	12
Set 4	LQHP	0.4	fc.LQHP_rm.0.4	0.905621	0.969	0.092478	0.0534596	0.821545	0.0484026	0.7075	0.0230145	0.337251	0.127991	0.103989	0.0963199	NA	NA	NA	117
Set 4	LQ	3.3	fc.LQ_rm.3.3	0.851853	0.88	0.071675	0.0534744	0.821339	0.0742733	0.7325	0.159905	0.199074	0.214567	0.0185185	0.037037	2815.23	7.77733	0.0026047	11
Set 4	H	4.9	fc.H_rm.4.9	0.868683	0.958	0.0832864	0.0530552	0.821156	0.0817574	0.74425	0.247307	0.236111	0.21983	0.0462963	0.0925926	NA	NA	NA	109
Set 4	LQ	3.2	fc.LQ_rm.3.2	0.852093	0.881	0.0718419	0.0535681	0.821007	0.0743412	0.7345	0.16435	0.199074	0.214567	0.0185185	0.037037	2814.6	7.14681	0.00357004	11
Set 4	H	0.4	fc.H_rm.0.4	0.898056	0.968	0.0851185	0.0480374	0.820605	0.0427092	0.722	0.100027	0.290954	0.112409	0.0562678	0.0375359	NA	NA	NA	132
Set 4	LQ	3.1	fc.LQ_rm.3.1	0.852383	0.872	0.0720772	0.05358	0.82056	0.074403	0.72525	0.173179	0.199074	0.214567	0.0185185	0.037037	2816.46	9.00388	0.00141064	12
Set 4	H	5	fc.H_rm.5	0.868125	0.959	0.0846365	0.0527052	0.820458	0.0828243	0.72575	0.279785	0.236111	0.21983	0.0462963	0.0925926	4317.19	1509.73	0	93
Set 4	LQ	3	fc.LQ_rm.3	0.852659	0.867	0.0723402	0.0537325	0.820133	0.0745216	0.72	0.183645	0.199074	0.214567	0.0185185	0.037037	2815.89	8.43467	0.00187507	12
Set 4	LQ	2.9	fc.LQ_rm.2.9	0.852889	0.865	0.0725865	0.0537031	0.819785	0.0744324	0.72725	0.183511	0.199074	0.214567	0.0185185	0.037037	2815.29	7.83282	0.00253343	12
Set 4	LQ	2.8	fc.LQ_rm.2.8	0.853095	0.865	0.072757	0.0536493	0.819438	0.0742956	0.729	0.188743	0.199074	0.214567	0.0185185	0.037037	2817.24	9.791	0.000951688	13
Set 4	LQ	2.7	fc.LQ_rm.2.7	0.853386	0.865	0.0730318	0.0537718	0.819028	0.0742478	0.72175	0.187829	0.199074	0.214567	0.0185185	0.037037	2816.63	9.1787	0.00129257	13
Set 4	LQH	0.4	fc.LQH_rm.0.4	0.897846	0.957	0.0853174	0.0445795	0.818721	0.0408005	0.69425	0.0883869	0.281339	0.0980701	0.085114	0.0795375	NA	NA	NA	139
Set 4	LQ	2.6	fc.LQ_rm.2.6	0.85358	0.868	0.0732428	0.0537695	0.818686	0.0741324	0.73025	0.175479	0.199074	0.214567	0.0185185	0.037037	2816.03	8.57359	0.00174926	13
Set 4	LQ	2.5	fc.LQ_rm.2.5	0.853828	0.859	0.0735343	0.0539969	0.818214	0.0741357	0.73175	0.166203	0.208333	0.203634	0.0185185	0.037037	2815.4	7.94511	0.00239511	13
Set 4	LQ	2.4	fc.LQ_rm.2.4	0.853972	0.861	0.0737194	0.0539806	0.817824	0.074001	0.7345	0.151891	0.208333	0.203634	0.0185185	0.037037	2814.84	7.38905	0.0031628	13
Set 4	LQ	2.3	fc.LQ_rm.2.3	0.854137	0.864	0.0739752	0.0540533	0.817367	0.0739236	0.74375	0.144747	0.199074	0.210262	0.0185185	0.037037	2814.3	6.84841	0.00414449	13
Set 4	LQ	2.2	fc.LQ_rm.2.2	0.854248	0.864	0.074105	0.0542546	0.816891	0.0737973	0.74075	0.139136	0.199074	0.210262	0.0185185	0.037037	2813.97	6.51391	0.00489899	13
Set 4	LQ	0.4	fc.LQ_rm.0.4	0.856275	0.899	0.0648276	0.0575201	0.816752	0.0664468	0.756	0.189896	0.179487	0.14644	0.0470085	0.0560465	2820.41	12.9591	0.000195231	18
Set 4	LQ	0.5	fc.LQ_rm.0.5	0.855899	0.88	0.0661834	0.0578257	0.816694	0.0677532	0.768	0.173835	0.179487	0.14644	0.0473647	0.0572332	2815.63	8.173	0.00213717	16
Set 4	LQ	2.1	fc.LQ_rm.2.1	0.854335	0.86	0.0741834	0.0545294	0.816619	0.073747	0.74525	0.127144	0.199074	0.210262	0.0185185	0.037037	2810.89	3.43342	0.0228574	12
Set 4	LQ	0.8	fc.LQ_rm.0.8	0.85512	0.877	0.0680885	0.058579	0.816558	0.069697	0.74975	0.176436	0.198718	0.182875	0.0377493	0.0436046	2809.45	1.99461	0.0469309	13
Set 4	LQ	0.6	fc.LQ_rm.0.6	0.855449	0.881	0.0671007	0.0580197	0.816475	0.068441	0.7635	0.179782	0.179487	0.14644	0.0473647	0.0572332	2814.05	6.60219	0.00468745	15
Set 4	LQ	2	fc.LQ_rm.2	0.854454	0.862	0.0741616	0.0549316	0.816464	0.0737109	0.75575	0.11752	0.199074	0.210262	0.0185185	0.037037	2810.45	2.99263	0.0284932	12
Set 4	LQ	0.9	fc.LQ_rm.0.9	0.854966	0.87	0.0691646	0.0587063	0.816421	0.0705504	0.74575	0.167943	0.198718	0.182875	0.0281339	0.0355912	2809.83	2.37302	0.0388408	13
Set 4	LQ	1.4	fc.LQ_rm.1.4	0.854778	0.87	0.0724179	0.0575098	0.816421	0.0727189	0.7285	0.141253	0.208333	0.201376	0.0281339	0.0355912	2808.46	1.0078	0.0768676	12
Set 4	LQ	1	fc.LQ_rm.1	0.85489	0.875	0.0700041	0.0584489	0.816394	0.0711224	0.7485	0.160577	0.198718	0.182875	0.0281339	0.0355912	2807.45	0	0.127228	12
Set 4	LQ	1.9	fc.LQ_rm.1.9	0.854504	0.855	0.0739542	0.0553426	0.816302	0.0734836	0.748	0.124969	0.199074	0.210262	0.0185185	0.037037	2810.12	2.66515	0.0335625	12
Set 4	LQ	1.3	fc.LQ_rm.1.3	0.854846	0.871	0.0721655	0.058017	0.81629	0.0726337	0.72675	0.154578	0.208333	0.201376	0.0281339	0.0355912	2808.2	0.75226	0.0873439	12
Set 4	LQ	0.7	fc.LQ_rm.0.7	0.855281	0.879	0.0677341	0.0581953	0.81628	0.0689644	0.755	0.183663	0.189103	0.164542	0.0473647	0.0572332	2809.06	1.60526	0.0570171	13
Set 4	LQ	1.2	fc.LQ_rm.1.2	0.854876	0.873	0.0716392	0.0583957	0.816273	0.0722844	0.73275	0.15467	0.198718	0.182875	0.0281339	0.0355912	2807.94	0.485627	0.0998001	12
Set 4	LQ	1.1	fc.LQ_rm.1.1	0.854914	0.872	0.0709074	0.0586592	0.816228	0.0717326	0.7325	0.168974	0.198718	0.182875	0.0281339	0.0355912	2807.7	0.244187	0.112605	12
Set 4	LQ	1.8	fc.LQ_rm.1.8	0.85458	0.864	0.0738029	0.0556611	0.816198	0.0733185	0.739	0.129071	0.189815	0.218265	0.0185185	0.037037	2809.74	2.28549	0.0405785	12
Set 4	LQ	1.5	fc.LQ_rm.1.5	0.854757	0.868	0.0730131	0.0569143	0.816163	0.0728897	0.74325	0.142608	0.199074	0.210262	0.0281339	0.0355912	2808.78	1.33095	0.0653989	12
Set 4	LQHP	0.3	fc.LQHP_rm.0.3	0.909956	0.979	0.101632	0.0515511	0.816159	0.0477054	0.7065	0.0458585	0.34651	0.132447	0.131766	0.100738	NA	NA	NA	141
Set 4	LQ	1.7	fc.LQ_rm.1.7	0.854617	0.853	0.0735979	0.0560849	0.816121	0.073188	0.7505	0.130073	0.199074	0.210262	0.0185185	0.037037	2809.41	1.95572	0.0478526	12
Set 4	LQ	1.6	fc.LQ_rm.1.6	0.854684	0.866	0.0733798	0.0566307	0.816017	0.0730999	0.74625	0.138524	0.199074	0.210262	0.0185185	0.037037	2809.08	1.62903	0.0563437	12
Set 4	LQ	0.3	fc.LQ_rm.0.3	0.856932	0.881	0.0638427	0.0564585	0.815434	0.0641504	0.781	0.17655	0.179843	0.173946	0.0470085	0.0560465	2818.86	11.4096	0.000423657	18
Set 4	L	4.8	fc.L_rm.4.8	0.840356	0.935	0.0808031	0.060191	0.814911	0.0860883	0.74925	0.224711	0.199074	0.214567	0.0185185	0.037037	2824.93	17.4824	2.03386e-05	5
Set 4	L	5	fc.L_rm.5	0.840344	0.935	0.0811103	0.0598599	0.814896	0.0860926	0.75225	0.221449	0.199074	0.210262	0.0185185	0.037037	2825.02	17.5721	1.94468e-05	5
Set 4	L	4.9	fc.L_rm.4.9	0.840354	0.937	0.08095	0.0600343	0.814882	0.0860986	0.754	0.222257	0.208333	0.203634	0.0185185	0.037037	2824.98	17.5267	1.98929e-05	5
Set 4	L	4.7	fc.L_rm.4.7	0.840377	0.935	0.0806804	0.0605124	0.814837	0.086157	0.7565	0.217571	0.199074	0.214567	0.0185185	0.037037	2824.89	17.4392	2.07834e-05	5
Set 4	L	4.6	fc.L_rm.4.6	0.840391	0.933	0.0805809	0.0607347	0.814814	0.0862188	0.75275	0.224381	0.199074	0.214567	0.0185185	0.037037	2824.85	17.3969	2.12269e-05	5
Set 4	L	4.5	fc.L_rm.4.5	0.840404	0.932	0.0804309	0.0609134	0.814799	0.0862378	0.756	0.217466	0.199074	0.214567	0.0185185	0.037037	2824.81	17.3558	2.16685e-05	5
Set 4	L	4.4	fc.L_rm.4.4	0.840426	0.932	0.0803324	0.0611402	0.814766	0.0862923	0.7565	0.22027	0.199074	0.214567	0.0185185	0.037037	2827	19.5483	7.23962e-06	6
Set 4	L	4.3	fc.L_rm.4.3	0.840449	0.932	0.0802164	0.061341	0.814744	0.0863326	0.75825	0.222841	0.199074	0.214567	0.0185185	0.037037	2826.94	19.4919	7.44688e-06	6
Set 4	L	4.2	fc.L_rm.4.2	0.840482	0.927	0.0800966	0.061532	0.81474	0.0863811	0.76225	0.213734	0.199074	0.214567	0.0185185	0.037037	2826.89	19.4382	7.64947e-06	6
Set 4	L	4.1	fc.L_rm.4.1	0.840509	0.93	0.0799811	0.0617325	0.814718	0.0864137	0.75775	0.217776	0.199074	0.214567	0.0185185	0.037037	2826.84	19.3851	7.85525e-06	6
Set 4	LQ	0.2	fc.LQ_rm.0.2	0.857	0.878	0.0630039	0.0560638	0.814697	0.0625786	0.77075	0.175352	0.179843	0.173946	0.0470085	0.0560465	2817.48	10.0227	0.000847587	18
Set 4	L	4	fc.L_rm.4	0.840524	0.931	0.0798427	0.0619229	0.814696	0.0864304	0.7595	0.212243	0.199074	0.214567	0.0185185	0.037037	2826.79	19.3339	8.05908e-06	6
Set 4	L	3.9	fc.L_rm.3.9	0.840534	0.937	0.0797274	0.0621799	0.814658	0.0865029	0.76325	0.213983	0.199074	0.214567	0.0185185	0.037037	2826.74	19.2836	8.26406e-06	6
Set 4	L	3.8	fc.L_rm.3.8	0.840557	0.933	0.0795876	0.0624356	0.814615	0.0865448	0.769	0.208197	0.199074	0.214567	0.0185185	0.037037	2826.69	19.2352	8.46655e-06	6
Set 4	L	3.7	fc.L_rm.3.7	0.840582	0.935	0.0795087	0.0627244	0.814548	0.0866473	0.76875	0.209161	0.199074	0.214567	0.0185185	0.037037	2828.93	21.4746	2.76337e-06	7
Set 4	L	3.6	fc.L_rm.3.6	0.840614	0.933	0.0794335	0.0629616	0.814509	0.0867268	0.76675	0.204046	0.199074	0.214567	0.0185185	0.037037	2831.21	23.7579	8.82331e-07	8
Set 4	L	3.5	fc.L_rm.3.5	0.840665	0.931	0.0793698	0.06324	0.814451	0.0868316	0.768	0.203693	0.199074	0.214567	0.0185185	0.037037	2831.15	23.6998	9.08312e-07	8
Set 4	L	3.4	fc.L_rm.3.4	0.840681	0.935	0.0792646	0.0635204	0.814381	0.0869039	0.7635	0.208259	0.199074	0.214567	0.0185185	0.037037	2831.09	23.642	9.3495e-07	8
Set 4	L	3.3	fc.L_rm.3.3	0.840709	0.933	0.0791774	0.0637698	0.814309	0.0869894	0.76575	0.20579	0.199074	0.214567	0.0185185	0.037037	2831.04	23.5872	9.60932e-07	8
Set 4	L	3.2	fc.L_rm.3.2	0.840737	0.932	0.0790953	0.0640494	0.814236	0.087083	0.7675	0.20422	0.199074	0.214567	0.0185185	0.037037	2830.99	23.5332	9.87232e-07	8
Set 4	L	3.1	fc.L_rm.3.1	0.840752	0.931	0.0790357	0.0642898	0.814177	0.0871876	0.7665	0.204092	0.199074	0.214567	0.0185185	0.037037	2830.93	23.4822	1.01271e-06	8
Set 4	L	3	fc.L_rm.3	0.840779	0.938	0.0789432	0.0645624	0.814103	0.0872689	0.76275	0.197895	0.199074	0.214567	0.0185185	0.037037	2830.88	23.4322	1.03838e-06	8
Set 4	L	2.9	fc.L_rm.2.9	0.840812	0.932	0.0788586	0.0648334	0.814033	0.0873665	0.766	0.19411	0.199074	0.214567	0.0185185	0.037037	2833.22	25.7696	3.22691e-07	9
Set 4	L	2.8	fc.L_rm.2.8	0.840855	0.933	0.0787804	0.0650955	0.813954	0.0874584	0.76525	0.195524	0.199074	0.214567	0.0185185	0.037037	2833.16	25.7118	3.32153e-07	9
Set 4	L	2.7	fc.L_rm.2.7	0.840892	0.936	0.0786941	0.0653472	0.813887	0.087552	0.76725	0.194251	0.199074	0.214567	0.0185185	0.037037	2833.12	25.6671	3.39656e-07	9
Set 4	L	2.6	fc.L_rm.2.6	0.840946	0.936	0.0786439	0.0655647	0.81382	0.0876575	0.7655	0.191021	0.199074	0.214567	0.0185185	0.037037	2833.05	25.5993	3.51373e-07	9
Set 4	L	2.5	fc.L_rm.2.5	0.840999	0.937	0.078549	0.0658339	0.813743	0.087742	0.76525	0.185522	0.199074	0.214567	0.0185185	0.037037	2832.99	25.5401	3.61922e-07	9
Set 4	L	2.4	fc.L_rm.2.4	0.84102	0.931	0.0784537	0.0661125	0.813651	0.0878417	0.76025	0.183698	0.199074	0.214567	0.0185185	0.037037	2832.95	25.4978	3.69661e-07	9
Set 4	L	2.3	fc.L_rm.2.3	0.841085	0.936	0.0784169	0.0663334	0.813577	0.0879425	0.767	0.182569	0.199074	0.214567	0.0185185	0.037037	2832.89	25.4406	3.80392e-07	9
Set 4	L	2.2	fc.L_rm.2.2	0.841133	0.932	0.0783514	0.0665948	0.813503	0.0880545	0.76425	0.178763	0.199074	0.214567	0.0185185	0.037037	2832.86	25.4037	3.87476e-07	9
Set 4	L	2.1	fc.L_rm.2.1	0.841171	0.932	0.0783077	0.0668349	0.813376	0.0881634	0.76575	0.179351	0.199074	0.214567	0.0185185	0.037037	2832.82	25.3638	3.95284e-07	9
Set 4	L	2	fc.L_rm.2	0.841225	0.93	0.0784957	0.0669081	0.813055	0.0883217	0.7645	0.176357	0.199074	0.214567	0.0185185	0.037037	2832.77	25.3208	4.03872e-07	9
Set 4	L	1.9	fc.L_rm.1.9	0.841273	0.924	0.0786429	0.067024	0.812776	0.0884679	0.75775	0.180638	0.189815	0.21616	0.0185185	0.037037	2832.74	25.2847	4.11231e-07	9
Set 4	H	0.3	fc.H_rm.0.3	0.901004	0.968	0.0977753	0.0457193	0.812629	0.0420002	0.702	0.0854205	0.309473	0.119462	0.112892	0.0822549	NA	NA	NA	148
Set 4	L	1.8	fc.L_rm.1.8	0.841293	0.931	0.0788492	0.0671526	0.812452	0.0886562	0.75675	0.17958	0.189815	0.21616	0.0185185	0.037037	2832.7	25.2454	4.19392e-07	9
Set 4	L	1.7	fc.L_rm.1.7	0.841333	0.928	0.0789988	0.067262	0.812164	0.088812	0.7485	0.175356	0.189815	0.21616	0.00925926	0.0185185	2832.67	25.2141	4.25997e-07	9
Set 4	LQ	0.1	fc.LQ_rm.0.1	0.857125	0.892	0.0625243	0.0564718	0.811919	0.0597314	0.77375	0.156549	0.208333	0.203634	0.0466524	0.0700509	2817.54	10.0836	0.000822171	18
Set 4	L	1.6	fc.L_rm.1.6	0.841379	0.93	0.0791501	0.0673822	0.811833	0.088966	0.74325	0.174657	0.199074	0.214567	0.00925926	0.0185185	2832.64	25.1846	4.32339e-07	9
Set 4	L	1.5	fc.L_rm.1.5	0.841418	0.928	0.079294	0.0675085	0.811522	0.0891312	0.74475	0.170132	0.199074	0.214567	0.00925926	0.0185185	2832.61	25.1563	4.38482e-07	9
Set 4	LQH	0.3	fc.LQH_rm.0.3	0.901004	0.968	0.0985886	0.045448	0.811236	0.0424745	0.731	0.0907193	0.309117	0.109467	0.122507	0.0957706	NA	NA	NA	148
Set 4	L	1.4	fc.L_rm.1.4	0.841467	0.921	0.079478	0.067625	0.811151	0.0893091	0.74375	0.17671	0.199074	0.214567	0.00925926	0.0185185	2832.58	25.1299	4.44309e-07	9
Set 4	L	1.3	fc.L_rm.1.3	0.841493	0.921	0.0796166	0.0677685	0.810809	0.0894733	0.738	0.168369	0.199074	0.214567	0.00925926	0.0185185	2832.56	25.1056	4.49756e-07	9
Set 4	L	1.2	fc.L_rm.1.2	0.841511	0.927	0.0797628	0.0678968	0.810492	0.0896251	0.73575	0.166199	0.199074	0.214567	0.00925926	0.0185185	2832.54	25.085	4.54404e-07	9
Set 4	L	1.1	fc.L_rm.1.1	0.841551	0.926	0.0798812	0.0680477	0.810137	0.0897689	0.7315	0.17402	0.199074	0.214567	0.00925926	0.0185185	2832.52	25.0651	4.58957e-07	9
Set 4	L	1	fc.L_rm.1	0.841586	0.921	0.0800206	0.0682171	0.809781	0.0899316	0.73425	0.166201	0.199074	0.214567	0.00925926	0.0185185	2832.5	25.0474	4.63022e-07	9
Set 4	L	0.9	fc.L_rm.0.9	0.841632	0.93	0.0801788	0.0683443	0.809425	0.0901017	0.72825	0.167165	0.199074	0.214567	0.00925926	0.0185185	2832.48	25.0322	4.66558e-07	9
Set 4	L	0.8	fc.L_rm.0.8	0.841646	0.929	0.0802836	0.0684806	0.809152	0.090259	0.724	0.169214	0.199074	0.214567	0.00925926	0.0185185	2832.47	25.0204	4.69324e-07	9
Set 4	L	0.7	fc.L_rm.0.7	0.841675	0.918	0.0803838	0.0686169	0.808889	0.0903964	0.72675	0.170071	0.199074	0.214567	0.00925926	0.0185185	2832.46	25.0104	4.71684e-07	9
Set 4	L	0.6	fc.L_rm.0.6	0.8417	0.922	0.0804743	0.0687996	0.808608	0.0905572	0.72	0.178623	0.199074	0.214567	0.00925926	0.0185185	2832.45	25.0003	4.74067e-07	9
Set 4	L	0.5	fc.L_rm.0.5	0.841717	0.922	0.0804396	0.0687731	0.80843	0.0905725	0.72275	0.177654	0.199074	0.214567	0.00925926	0.0185185	2832.44	24.9923	4.75971e-07	9
Set 4	LQHP	0.2	fc.LQHP_rm.0.2	0.912087	0.958	0.115318	0.052266	0.808329	0.0484238	0.74625	0.0525761	0.365028	0.120853	0.141026	0.0999049	NA	NA	NA	149
Set 4	L	0.4	fc.L_rm.0.4	0.841745	0.92	0.080258	0.0684779	0.808296	0.0904619	0.7055	0.17853	0.199074	0.214567	0.00925926	0.0185185	2832.44	24.9899	4.76538e-07	9
Set 4	L	0.3	fc.L_rm.0.3	0.841763	0.922	0.0800829	0.0682367	0.808164	0.0903703	0.71625	0.173152	0.199074	0.214567	0.00925926	0.0185185	2832.44	24.9881	4.76956e-07	9
Set 4	L	0.2	fc.L_rm.0.2	0.841765	0.923	0.0800235	0.0679653	0.807997	0.0903231	0.7175	0.163406	0.199074	0.214567	0.00925926	0.0185185	2832.44	24.9887	4.76812e-07	9
Set 4	L	0.1	fc.L_rm.0.1	0.84178	0.917	0.0799699	0.0676349	0.807832	0.0902667	0.71825	0.166163	0.199074	0.214567	0.00925926	0.0185185	2832.44	24.9919	4.76062e-07	9
Set 4	H	0.2	fc.H_rm.0.2	0.906961	0.965	0.116355	0.0480239	0.801786	0.0448138	0.69425	0.0794623	0.393162	0.114245	0.122507	0.0957706	NA	NA	NA	166
Set 4	LQH	0.2	fc.LQH_rm.0.2	0.906961	0.965	0.117496	0.0467295	0.799885	0.0439006	0.6975	0.0987404	0.374288	0.102507	0.122507	0.0957706	NA	NA	NA	166
Set 4	LQHP	0.1	fc.LQHP_rm.0.1	0.922803	0.986	0.150753	0.0416636	0.780533	0.0383738	0.648	0.106135	0.439103	0.1053	0.178063	0.0580386	NA	NA	NA	225
Set 4	H	0.1	fc.H_rm.0.1	0.917853	0.938	0.152717	0.0464994	0.775439	0.045231	0.7175	0.096735	0.448362	0.0889097	0.178063	0.11976	NA	NA	NA	221
Set 4	LQH	0.1	fc.LQH_rm.0.1	0.917853	0.938	0.154488	0.0496542	0.773947	0.0466634	0.6975	0.0519647	0.448362	0.115723	0.187322	0.101433	NA	NA	NA	221
